# Supplementary material for: The de novo sequence origin of two long non-coding genes from an inter-genic region
Source: BMC Genomics. 2013 Dec 9;14(Suppl 8):S6. doi: 10.1186/1471-2164-14-S8-S6 (PMC4042238; doi:10.1186/1471-2164-14-S8-S6)
Supplement: Additional file 2 — The subject genomes for Blastn were taken from UCSC. The genomes of 13 vertebrates were downloaded from UCSC. And the versions of the genome were listed according to the species. [file 1471-2164-14-S8-S6-S2.CSV]

Species	Genome version (UCSC)
rat	rn4
mouse	mm9
human	hg18
cow	bosTau7
dog	canFam3
elephant	loxAfr3
Opossum	monDom5
platypus	ornAna1
chicken	galGal3
Xenopus	xenTro3
Fugu	Fr3
Tetraodon	tetNig2
zebrafish	danRer7
