# Supplementary material for: The de novo sequence origin of two long non-coding genes from an inter-genic region
Source: BMC Genomics. 2013 Dec 9;14(Suppl 8):S6. doi: 10.1186/1471-2164-14-S8-S6 (PMC4042238; doi:10.1186/1471-2164-14-S8-S6)
Supplement: Additional file 6 — Blastn result for Pldi-Ak158810 region in 13 species. Sequence in Pldi-Ak158810 region is used as an inquiry to detect the homologue sequence in 12 other vertebrates by Blastn. The command for Blastn is 'blastn -db $db -task blastn -db $db -task megablast -query $query -out $out -outfmt 6'. The length of initial exact match is at least bigger than 28. 'db' is the reference genome of 12 species. 'query' is the sequence of Pldi and Ak158810 loci in mouse. [file 1471-2164-14-S8-S6-S6.csv]

		subject chromosome	identity	length			query start	query end	subject start	subject end	p-value
chicken	not found
fugu	not found
zebrafish	not found
chimpanzee		chr10	80.04	521	61	30	8663	9150	69574906	69574396	2.00E-91
		chr10	83.46	272	30	9	3721	3988	69581841	69582101	4.00E-59
		chr16	100	30	0	0	11540	11569	76707258	76707229	4.00E-04
cow		chr28	80.57	494	62	22	8663	9129	27361638	27361152	1.00E-92
		chr28	86.38	301	29	6	3702	3999	27368464	27368755	4.00E-83
		chr28	82.82	163	26	2	11314	11474	27358634	27358796	7.00E-31
dog		chr4	81.02	490	67	18	8663	9130	25074677	25074192	1.00E-97
		chr4	83.06	301	37	7	3708	4005	25080818	25081107	6.00E-66
elephant		scaffold_10	80.24	491	72	22	8653	9128	52822197	52821717	2.00E-91
		scaffold_10	87.07	147	17	1	11330	11474	52816618	52816764	6.00E-37
human		chr10	80.5	518	64	26	8663	9150	72490036	72489526	2.00E-96
		chr10	83.09	272	31	9	3721	3988	72497049	72497309	2.00E-57
		chr16	100	30	0	0	11540	11569	75851166	75851137	4.00E-04
opossum		chr1	82.14	224	26	7	8904	9115	25221993	25221772	3.00E-41
platypus		Ultra28	76.5	217	27	18	8917	9116	272990	273199	1.00E-16
		Contig89	92.68	41	1	1	11064	11104	1208928	1208966	7.00E-05
		chr3	100	29	0	0	11064	11092	34530663	34530635	9.00E-04
tetraodon		chrUn_random	89.2	176	15	3	12353	12524	97922072	97921897	2.00E-53
		chrUn_random	88.27	179	16	3	12355	12528	98932164	98932342	3.00E-51
		chrUn_random	85.45	165	15	7	12359	12518	97842269	97842109	3.00E-37
		chrUn_random	94.29	105	6	0	12422	12526	97064758	97064654	9.00E-37
xenopus		GL172703	95.74	47	1	1	10031	10077	365093	365048	5.00E-10
		GL173225	95.45	44	1	1	10033	10076	565688	565730	2.00E-08
rat		chr20	84.69	3396	332	102	6503	9816	28299233	28302522	0
		chr20	80.5	2451	243	131	4034	6421	28296822	28299100	0
		chr20	83.7	1834	220	36	10175	11981	28302813	28304594	0
		chr20	82.54	1827	218	49	1	1821	28279341	28281072	0
		chr20	90.17	773	70	6	3256	4023	28296083	28296854	0
		chr20	80.71	731	91	37	2552	3257	28295343	28296048	8.00E-145
		chr20	90.28	216	14	6	12331	12540	5063522	5063308	2.00E-70
		chr20	90.87	208	15	4	12322	12526	46163423	46163629	2.00E-70
		chr20	93.48	184	9	3	12342	12524	6609389	6609208	1.00E-68
		chr20	91.41	198	11	5	12334	12526	20098321	20098517	1.00E-67
		chr20	90.59	202	16	3	12340	12539	9304829	9305029	5.00E-67
		chr20	92.02	188	13	2	12342	12527	6187882	6188069	2.00E-66
		chr20	91.33	196	12	5	12331	12524	8857978	8857786	2.00E-66
		chr20	91.33	196	11	6	12334	12525	10508118	10507925	2.00E-66
		chr20	89.35	216	14	9	12331	12539	18133567	18133354	2.00E-66
		chr20	91.67	192	12	4	12334	12524	29904480	29904668	2.00E-66
		chr20	93.3	179	10	2	12347	12524	30016337	30016514	2.00E-66
		chr20	89.62	212	12	8	12331	12536	6455364	6455571	7.00E-66
		chr20	90.2	204	15	5	12340	12540	7824262	7824061	7.00E-66
		chr20	94.19	172	8	2	12357	12526	49692877	49692706	7.00E-66
		chr20	91.19	193	13	4	12335	12524	6467883	6468074	2.00E-65
		chr20	90.77	195	17	1	12334	12527	6867186	6866992	2.00E-65
		chr20	91.94	186	13	2	12342	12526	8490851	8491035	2.00E-65
		chr20	91.98	187	12	2	12340	12525	13533352	13533536	2.00E-65
		chr20	92.78	180	12	1	12347	12525	13964989	13964810	2.00E-65
		chr20	90.5	200	13	5	12348	12542	47164953	47164755	2.00E-65
		chr20	90.82	196	14	4	12331	12525	47407369	47407561	2.00E-65
		chr20	91.1	191	15	2	12340	12528	3788838	3788648	9.00E-65
		chr20	91.49	188	15	1	12340	12526	19731477	19731290	9.00E-65
		chr20	91.1	191	15	2	12340	12528	21578555	21578745	9.00E-65
		chr20	91.62	191	9	6	12340	12525	36444794	36444982	9.00E-65
		chr20	91.15	192	11	5	12338	12524	2852023	2852213	3.00E-64
		chr20	90.72	194	14	4	12333	12524	8238942	8239133	3.00E-64
		chr20	90.4	198	14	5	12331	12525	25404850	25405045	3.00E-64
		chr20	91.44	187	14	2	12340	12525	25606952	25607137	3.00E-64
		chr20	90.77	195	13	4	12334	12525	29362517	29362709	3.00E-64
		chr20	92.74	179	9	4	12347	12524	29752425	29752250	3.00E-64
		chr20	91.94	186	10	5	12342	12524	41182484	41182667	3.00E-64
		chr20	91.1	191	13	4	12335	12524	44548150	44547963	3.00E-64
		chr20	93.6	172	8	3	12357	12526	1529122	1528952	1.00E-63
		chr20	87.18	234	17	12	12328	12551	3546633	3546863	1.00E-63
		chr20	90.31	196	15	4	12334	12526	6050193	6050387	1.00E-63
		chr20	89.32	206	16	5	12326	12527	6614702	6614499	1.00E-63
		chr20	90.31	196	15	4	12333	12524	7231079	7231274	1.00E-63
		chr20	92.22	180	12	2	12347	12524	10982995	10983174	1.00E-63
		chr20	92.22	180	12	2	12347	12524	11111514	11111693	1.00E-63
		chr20	90.36	197	14	4	12330	12525	22585348	22585156	1.00E-63
		chr20	90.31	196	15	4	12331	12524	27466025	27466218	1.00E-63
		chr20	90.67	193	15	3	12336	12527	27672134	27672324	1.00E-63
		chr20	91.05	190	14	3	12336	12524	29765471	29765658	1.00E-63
		chr20	90.05	201	13	7	12333	12531	31253551	31253746	1.00E-63
		chr20	93.53	170	10	1	12357	12525	4152509	4152678	4.00E-63
		chr20	90.62	192	15	3	12336	12524	9912040	9912231	4.00E-63
		chr20	90.96	188	15	2	12338	12524	10493529	10493343	4.00E-63
		chr20	91.4	186	13	3	12357	12540	11346537	11346721	4.00E-63
		chr20	91.4	186	13	3	12340	12522	11831490	11831675	4.00E-63
		chr20	91.4	186	12	4	12342	12524	18964464	18964648	4.00E-63
		chr20	90.36	197	11	6	12335	12526	21090159	21089966	4.00E-63
		chr20	90.96	188	15	2	12347	12532	27534450	27534263	4.00E-63
		chr20	93.53	170	10	1	12357	12525	28536908	28537077	4.00E-63
		chr20	92.18	179	13	1	12347	12524	31114299	31114121	4.00E-63
		chr20	90.31	196	13	6	12332	12525	41087800	41087609	4.00E-63
		chr20	91.35	185	14	2	12341	12524	47902699	47902882	4.00E-63
		chr20	91.44	187	11	4	12342	12524	48665500	48665315	4.00E-63
		chr20	92.18	179	11	3	12347	12524	3159507	3159331	1.00E-62
		chr20	89.6	202	14	6	12331	12526	3868607	3868807	1.00E-62
		chr20	90.21	194	16	3	12336	12526	7330975	7331168	1.00E-62
		chr20	90.67	193	11	6	12341	12530	7963259	7963071	1.00E-62
		chr20	90.91	187	16	1	12338	12523	8935565	8935379	1.00E-62
		chr20	91.01	189	11	4	12341	12524	9031894	9032081	1.00E-62
		chr20	89.9	198	15	5	12329	12524	22497849	22497655	1.00E-62
		chr20	90.91	187	15	2	12340	12525	25660219	25660404	1.00E-62
		chr20	90.26	195	14	5	12334	12526	31039444	31039635	1.00E-62
		chr20	93.53	170	8	3	12357	12524	43237215	43237383	1.00E-62
		chr20	89.66	203	11	9	12332	12529	44089502	44089699	1.00E-62
		chr20	93.98	166	9	1	12359	12523	55256413	55256578	1.00E-62
		chr20	91.01	189	9	7	12341	12526	1731066	1731249	5.00E-62
		chr20	89.22	204	14	8	12329	12527	3530807	3530607	5.00E-62
		chr20	90.58	191	13	3	12340	12525	6047329	6047139	5.00E-62
		chr20	89.16	203	16	5	12331	12528	6810994	6810793	5.00E-62
		chr20	90.26	195	12	6	12334	12524	6960590	6960781	5.00E-62
		chr20	89.9	198	12	7	12332	12526	7493700	7493508	5.00E-62
		chr20	89.5	200	16	4	12334	12528	7744666	7744467	5.00E-62
		chr20	91.3	184	13	3	12342	12524	8311266	8311447	5.00E-62
		chr20	91.26	183	14	2	12343	12524	15831862	15831681	5.00E-62
		chr20	90.96	188	12	5	12341	12526	19278592	19278408	5.00E-62
		chr20	91.3	184	13	3	12341	12523	27487298	27487117	5.00E-62
		chr20	89.22	204	14	7	12326	12524	30998462	30998662	5.00E-62
		chr20	90.91	187	13	3	12340	12522	46573158	46573344	5.00E-62
		chr20	87.73	220	17	9	12334	12548	46906564	46906778	5.00E-62
		chr20	90.91	187	11	5	12343	12524	5826869	5826684	2.00E-61
		chr20	92.94	170	11	1	12357	12525	12418273	12418104	2.00E-61
		chr20	92.49	173	12	1	12357	12528	18332400	18332228	2.00E-61
		chr20	90.16	193	14	5	12335	12524	20252879	20253069	2.00E-61
		chr20	89.74	195	16	3	12335	12526	27237382	27237189	2.00E-61
		chr20	90.1	192	16	3	12335	12524	28398505	28398695	2.00E-61
		chr20	89.74	195	17	3	12335	12526	28969468	28969274	2.00E-61
		chr20	90.86	186	14	3	12340	12524	46092467	46092650	2.00E-61
		chr20	89.39	198	16	5	12331	12524	3310012	3309816	7.00E-61
		chr20	89.39	198	15	5	12332	12527	3708933	3709126	7.00E-61
		chr20	89.8	196	12	7	12331	12525	5802676	5802864	7.00E-61
		chr20	92.44	172	12	1	12357	12527	6507241	6507412	7.00E-61
		chr20	89.69	194	17	3	12334	12524	7285305	7285112	7.00E-61
		chr20	88.46	208	16	8	12325	12526	7354397	7354602	7.00E-61
		chr20	88.78	205	16	7	12327	12525	8042125	8041922	7.00E-61
		chr20	89.5	200	12	8	12331	12525	9745235	9745430	7.00E-61
		chr20	89	200	18	4	12331	12526	12629600	12629799	7.00E-61
		chr20	92.44	172	12	1	12354	12524	20113578	20113749	7.00E-61
		chr20	89.05	201	16	4	12331	12525	22160601	22160801	7.00E-61
		chr20	89.8	196	12	7	12335	12525	25661911	25661719	7.00E-61
		chr20	89	200	18	4	12329	12524	28442416	28442615	7.00E-61
		chr20	90.43	188	14	4	12340	12525	28642984	28642799	7.00E-61
		chr20	91.26	183	11	5	12347	12524	29965132	29964950	7.00E-61
		chr20	89.69	194	16	4	12335	12524	30570928	30571121	7.00E-61
		chr20	90.05	191	15	4	12335	12524	30980428	30980615	7.00E-61
		chr20	89.11	202	14	6	12328	12524	49096738	49096540	7.00E-61
		chr20	92.9	169	9	2	12357	12524	3327496	3327662	2.00E-60
		chr20	88.52	209	13	9	12340	12542	3590663	3590866	2.00E-60
		chr20	92.49	173	8	4	12357	12526	5141738	5141568	2.00E-60
		chr20	90.37	187	15	3	12340	12525	7290908	7290724	2.00E-60
		chr20	89	200	17	5	12333	12528	7633549	7633747	2.00E-60
		chr20	89	200	16	4	12331	12525	8033802	8034000	2.00E-60
		chr20	89.34	197	15	4	12331	12526	8177133	8177324	2.00E-60
		chr20	89.05	201	14	7	12329	12525	8895432	8895236	2.00E-60
		chr20	91.95	174	13	1	12352	12524	8942886	8943059	2.00E-60
		chr20	89.34	197	15	5	12334	12525	10459591	10459396	2.00E-60
		chr20	89.45	199	12	6	12332	12525	13618037	13617843	2.00E-60
		chr20	90.37	187	14	4	12342	12526	13962684	13962500	2.00E-60
		chr20	89.34	197	16	5	12331	12525	22123791	22123598	2.00E-60
		chr20	89.64	193	16	3	12334	12525	28096347	28096536	2.00E-60
		chr20	91.26	183	9	6	12346	12525	30966325	30966503	2.00E-60
		chr20	90.43	188	13	4	12341	12524	40854050	40854236	2.00E-60
		chr20	90.48	189	11	5	12340	12526	41116909	41116726	2.00E-60
		chr20	89.11	202	13	8	12332	12527	44645125	44644927	2.00E-60
		chr20	90.48	189	11	5	12340	12524	45685465	45685650	2.00E-60
		chr20	90.76	184	14	3	12342	12524	46577742	46577561	2.00E-60
		chr20	88.29	205	19	5	12340	12540	1706870	1707073	9.00E-60
		chr20	89.89	188	18	1	12340	12526	3167671	3167858	9.00E-60
		chr20	90.66	182	16	1	12346	12526	3585505	3585686	9.00E-60
		chr20	90	190	13	5	12340	12524	3761043	3760855	9.00E-60
		chr20	88.89	198	18	4	12331	12524	5757252	5757055	9.00E-60
		chr20	89.29	196	15	5	12331	12524	6082614	6082805	9.00E-60
		chr20	89.34	197	14	7	12331	12524	6744905	6744713	9.00E-60
		chr20	87.21	219	18	8	12334	12544	7604544	7604328	9.00E-60
		chr20	90	190	13	4	12340	12524	9869571	9869759	9.00E-60
		chr20	91.91	173	13	1	12353	12524	12669737	12669565	9.00E-60
		chr20	88.94	199	16	5	12331	12525	22336146	22336342	9.00E-60
		chr20	90.32	186	14	4	12339	12522	22637462	22637279	9.00E-60
		chr20	88.94	199	17	5	12332	12526	26211111	26210914	9.00E-60
		chr20	90	190	13	4	12340	12525	27326587	27326774	9.00E-60
		chr20	92.81	167	11	1	12359	12524	29740656	29740822	9.00E-60
		chr20	88.61	202	17	4	12331	12527	30799034	30798834	9.00E-60
		chr20	89.29	196	15	5	12334	12525	30986440	30986633	9.00E-60
		chr20	88.41	207	15	8	12330	12530	37341435	37341638	9.00E-60
		chr20	89.23	195	17	4	12340	12530	45483929	45484123	9.00E-60
		chr20	90.27	185	16	2	12340	12523	45623153	45622970	9.00E-60
		chr20	92.31	169	12	1	12357	12524	1654204	1654372	3.00E-59
		chr20	92.31	169	12	1	12357	12524	3027686	3027518	3.00E-59
		chr20	92.31	169	12	1	12357	12524	3258911	3258743	3.00E-59
		chr20	92.31	169	12	1	12357	12524	5472147	5472315	3.00E-59
		chr20	88.89	198	16	6	12334	12526	6113407	6113211	3.00E-59
		chr20	91.86	172	12	2	12357	12526	6765560	6765731	3.00E-59
		chr20	89.53	191	16	3	12340	12526	6865140	6864950	3.00E-59
		chr20	92.31	169	12	1	12357	12524	9881534	9881366	3.00E-59
		chr20	88.89	198	16	5	12332	12524	13555811	13555615	3.00E-59
		chr20	92.31	169	12	1	12357	12524	17918705	17918537	3.00E-59
		chr20	88.61	202	15	7	12329	12524	18027521	18027322	3.00E-59
		chr20	90.61	181	15	2	12347	12525	18856365	18856185	3.00E-59
		chr20	91.86	172	12	2	12357	12527	19110564	19110734	3.00E-59
		chr20	92.31	169	12	1	12357	12524	19650204	19650372	3.00E-59
		chr20	91.11	180	10	6	12347	12524	20175770	20175595	3.00E-59
		chr20	92.31	169	12	1	12357	12524	21093218	21093050	3.00E-59
		chr20	89.89	188	16	3	12340	12526	21102661	21102476	3.00E-59
		chr20	91.48	176	12	2	12352	12524	21147605	21147780	3.00E-59
		chr20	92.31	169	11	2	12358	12524	22641940	22642108	3.00E-59
		chr20	89.89	188	15	4	12340	12524	22656162	22655976	3.00E-59
		chr20	87.38	214	19	8	12334	12540	25686988	25686776	3.00E-59
		chr20	90.32	186	12	6	12348	12529	26571606	26571789	3.00E-59
		chr20	90.71	183	12	3	12348	12525	38630730	38630548	3.00E-59
		chr20	91.91	173	10	4	12357	12526	42272584	42272755	3.00E-59
		chr20	90.76	184	10	6	12347	12525	44164003	44164184	3.00E-59
		chr20	92.31	169	12	1	12357	12524	46043138	46043306	3.00E-59
		chr20	89.23	195	16	5	12334	12524	46174449	46174642	3.00E-59
		chr20	90.32	186	10	7	12343	12524	2543110	2542929	1.00E-58
		chr20	89.64	193	11	7	12341	12526	2715747	2715937	1.00E-58
		chr20	89.64	193	11	8	12339	12524	3837724	3837914	1.00E-58
		chr20	89.78	186	17	2	12340	12523	4737799	4737614	1.00E-58
		chr20	90.96	177	14	2	12357	12532	6622473	6622648	1.00E-58
		chr20	91.91	173	9	4	12357	12526	7507964	7508134	1.00E-58
		chr20	90.96	177	14	2	12357	12532	8182706	8182531	1.00E-58
		chr20	91.86	172	10	4	12357	12526	9778525	9778356	1.00E-58
		chr20	88.61	202	14	8	12332	12528	10527897	10528094	1.00E-58
		chr20	89.95	189	12	6	12342	12525	10528865	10528679	1.00E-58
		chr20	88.5	200	18	4	12331	12528	12060430	12060626	1.00E-58
		chr20	89.18	194	15	6	12331	12523	12107235	12107423	1.00E-58
		chr20	91.81	171	13	1	12357	12526	12613441	12613611	1.00E-58
		chr20	90.27	185	13	4	12340	12523	12656193	12656373	1.00E-58
		chr20	92.26	168	12	1	12361	12527	12716902	12717069	1.00E-58
		chr20	89.12	193	17	4	12336	12524	12983618	12983426	1.00E-58
		chr20	89.95	189	11	8	12341	12524	17973101	17972916	1.00E-58
		chr20	89.58	192	12	7	12336	12524	21338100	21337914	1.00E-58
		chr20	89.89	188	14	5	12340	12524	21448625	21448810	1.00E-58
		chr20	90.61	181	13	3	12343	12522	22102389	22102566	1.00E-58
		chr20	88.83	197	16	4	12334	12524	22343866	22343670	1.00E-58
		chr20	89.12	193	18	3	12357	12547	25271976	25272167	1.00E-58
		chr20	89.47	190	17	3	12337	12524	25747385	25747197	1.00E-58
		chr20	88.56	201	15	7	12329	12524	29111997	29112194	1.00E-58
		chr20	89.84	187	15	4	12340	12525	29739121	29738938	1.00E-58
		chr20	89.47	190	17	3	12335	12523	40925794	40925607	1.00E-58
		chr20	91.91	173	9	3	12357	12524	44031616	44031444	1.00E-58
		chr20	89.84	187	16	2	12340	12525	47370481	47370665	1.00E-58
		chr20	88.5	200	18	5	12327	12525	49760695	49760890	1.00E-58
		chr20	91.76	170	12	2	12357	12524	1863404	1863573	4.00E-58
		chr20	91.76	170	13	1	12357	12525	3794535	3794366	4.00E-58
		chr20	91.81	171	11	3	12357	12525	4815071	4815240	4.00E-58
		chr20	89.84	187	14	5	12342	12524	5194189	5194374	4.00E-58
		chr20	91.33	173	13	2	12357	12527	5340688	5340516	4.00E-58
		chr20	88.18	203	17	7	12328	12528	5763326	5763129	4.00E-58
		chr20	89.89	188	12	5	12342	12524	6690969	6690784	4.00E-58
		chr20	89.47	190	15	4	12340	12524	6909604	6909415	4.00E-58
		chr20	91.76	170	13	1	12357	12525	7978394	7978225	4.00E-58
		chr20	89.06	192	17	4	12335	12525	8886054	8885866	4.00E-58
		chr20	88.78	196	17	3	12334	12524	8941877	8941682	4.00E-58
		chr20	91.76	170	12	2	12358	12525	8959854	8959685	4.00E-58
		chr20	89.53	191	13	6	12340	12526	8986156	8985969	4.00E-58
		chr20	89.95	189	9	8	12342	12526	9625179	9624997	4.00E-58
		chr20	89.42	189	17	3	12340	12525	9741014	9741202	4.00E-58
		chr20	90.61	181	11	5	12349	12526	9830261	9830438	4.00E-58
		chr20	88.44	199	18	5	12331	12526	9995696	9995892	4.00E-58
		chr20	88.83	197	14	6	12334	12524	11445468	11445274	4.00E-58
		chr20	91.76	170	13	1	12357	12525	12460113	12459944	4.00E-58
		chr20	91.81	171	11	3	12357	12525	12698163	12697994	4.00E-58
		chr20	91.38	174	11	4	12352	12521	13544938	13545111	4.00E-58
		chr20	89.12	193	15	5	12339	12526	19260881	19261072	4.00E-58
		chr20	89.58	192	11	7	12340	12525	19699186	19699374	4.00E-58
		chr20	89.06	192	18	3	12334	12524	25314062	25314251	4.00E-58
		chr20	91.76	170	13	1	12357	12525	28117782	28117951	4.00E-58
		chr20	88	200	22	2	12342	12540	28412801	28412603	4.00E-58
		chr20	88.66	194	20	2	12331	12524	29056205	29056396	4.00E-58
		chr20	89.42	189	16	4	12331	12518	29171001	29171186	4.00E-58
		chr20	88.61	202	12	10	12343	12539	29845509	29845704	4.00E-58
		chr20	90.5	179	15	1	12347	12525	29913512	29913336	4.00E-58
		chr20	91.76	170	13	1	12357	12525	31227197	31227028	4.00E-58
		chr20	91.81	171	11	3	12357	12525	41244780	41244611	4.00E-58
		chr20	88.38	198	20	3	12331	12526	44495727	44495531	4.00E-58
		chr20	89.36	188	18	2	12338	12524	44508362	44508176	4.00E-58
		chr20	91.76	170	11	3	12357	12524	1411914	1412082	2.00E-57
		chr20	89.42	189	14	6	12340	12524	2690024	2690210	2.00E-57
		chr20	88.83	197	13	9	12333	12524	3958657	3958849	2.00E-57
		chr20	88	200	21	3	12329	12527	6052428	6052231	2.00E-57
		chr20	88.44	199	15	6	12331	12524	6313039	6313234	2.00E-57
		chr20	89.47	190	12	8	12342	12526	6579080	6579266	2.00E-57
		chr20	88.12	202	16	7	12330	12525	6720219	6720020	2.00E-57
		chr20	88.44	199	16	6	12332	12525	8807657	8807853	2.00E-57
		chr20	89.84	187	12	6	12342	12524	8971457	8971274	2.00E-57
		chr20	88.38	198	18	5	12331	12524	9699810	9700006	2.00E-57
		chr20	88.32	197	20	3	12329	12524	9877027	9877221	2.00E-57
		chr20	90.86	175	15	1	12353	12526	11750767	11750593	2.00E-57
		chr20	91.76	170	11	3	12357	12524	13595402	13595570	2.00E-57
		chr20	89.67	184	17	2	12342	12524	13990478	13990660	2.00E-57
		chr20	88.06	201	18	3	12331	12525	16237747	16237947	2.00E-57
		chr20	89.78	186	14	4	12347	12527	19535559	19535744	2.00E-57
		chr20	90.45	178	16	1	12347	12523	20456752	20456575	2.00E-57
		chr20	91.28	172	14	1	12354	12524	27150168	27149997	2.00E-57
		chr20	91.72	169	12	2	12357	12524	27351053	27351220	2.00E-57
		chr20	91.72	169	13	1	12357	12524	28346763	28346931	2.00E-57
		chr20	88.61	202	9	11	12330	12524	29623217	29623023	2.00E-57
		chr20	88.78	196	15	6	12334	12524	30084186	30084379	2.00E-57
		chr20	88.66	194	18	3	12334	12526	30795992	30795802	2.00E-57
		chr20	89.78	186	14	4	12340	12521	30989054	30988870	2.00E-57
		chr20	88.5	200	14	7	12333	12524	45802175	45802373	2.00E-57
		chr20	88.83	197	12	7	12334	12524	49276130	49276322	2.00E-57
		chr20	87.75	204	18	6	12329	12525	523627	523830	5.00E-57
		chr20	89.3	187	16	4	12342	12526	2478626	2478442	5.00E-57
		chr20	87.68	203	19	5	12340	12539	3580070	3580269	5.00E-57
		chr20	89.42	189	12	6	12357	12542	3780152	3780335	5.00E-57
		chr20	88.06	201	16	5	12334	12526	3854032	3854232	5.00E-57
		chr20	89.36	188	15	5	12340	12525	4205490	4205306	5.00E-57
		chr20	91.23	171	13	2	12357	12525	4296373	4296203	5.00E-57
		chr20	88.72	195	15	4	12330	12519	4824009	4823817	5.00E-57
		chr20	91.23	171	14	1	12354	12523	5150121	5150291	5.00E-57
		chr20	88.6	193	18	4	12336	12524	5625980	5625788	5.00E-57
		chr20	88.27	196	19	4	12333	12524	6014743	6014548	5.00E-57
		chr20	90.8	174	15	1	12352	12524	7227766	7227593	5.00E-57
		chr20	87.94	199	20	3	12334	12528	7280633	7280831	5.00E-57
		chr20	91.23	171	14	1	12357	12526	7511249	7511419	5.00E-57
		chr20	88.38	198	16	6	12334	12525	7754153	7753957	5.00E-57
		chr20	89.36	188	15	5	12341	12525	7781634	7781819	5.00E-57
		chr20	88.78	196	13	9	12334	12524	8316378	8316187	5.00E-57
		chr20	88.66	194	17	4	12335	12525	8888817	8889008	5.00E-57
		chr20	87.8	205	15	8	12331	12528	9279849	9280050	5.00E-57
		chr20	88.72	195	15	5	12338	12525	10627492	10627298	5.00E-57
		chr20	89.42	189	13	6	12341	12524	11015780	11015594	5.00E-57
		chr20	89.06	192	14	5	12340	12525	11211263	11211073	5.00E-57
		chr20	86.57	216	21	6	12331	12540	11882208	11882421	5.00E-57
		chr20	90.16	183	11	6	12347	12525	13006801	13006980	5.00E-57
		chr20	89.73	185	13	5	12340	12522	13158943	13159123	5.00E-57
		chr20	89.47	190	10	8	12344	12524	13606126	13605938	5.00E-57
		chr20	89.42	189	13	5	12341	12524	13690489	13690675	5.00E-57
		chr20	91.67	168	13	1	12357	12523	15459646	15459813	5.00E-57
		chr20	88.66	194	16	4	12336	12528	17826621	17826809	5.00E-57
		chr20	89.78	186	12	5	12347	12527	19240013	19239830	5.00E-57
		chr20	89.25	186	18	2	12340	12524	20807288	20807472	5.00E-57
		chr20	89.67	184	15	4	12347	12526	22260991	22261174	5.00E-57
		chr20	90.11	182	13	3	12347	12527	25182066	25182243	5.00E-57
		chr20	89.06	192	14	6	12339	12524	25600288	25600478	5.00E-57
		chr20	89.62	183	18	1	12340	12521	28665599	28665781	5.00E-57
		chr20	88.06	201	17	5	12340	12533	30128478	30128278	5.00E-57
		chr20	91.23	171	13	2	12357	12525	30166780	30166950	5.00E-57
		chr20	89.67	184	16	3	12342	12524	42957243	42957424	5.00E-57
		chr20	91.72	169	11	2	12358	12525	49151472	49151306	5.00E-57
		chr20	89.67	184	14	4	12347	12526	2191139	2190957	2.00E-56
		chr20	89.67	184	14	4	12347	12526	2196996	2197178	2.00E-56
		chr20	85.34	232	22	10	12327	12551	3392519	3392293	2.00E-56
		chr20	90.8	174	13	3	12357	12527	4049950	4050123	2.00E-56
		chr20	90.86	175	11	4	12357	12527	4418617	4418444	2.00E-56
		chr20	90.06	181	13	5	12347	12526	4879290	4879114	2.00E-56
		chr20	89.01	191	13	7	12340	12524	5005365	5005177	2.00E-56
		chr20	90.75	173	14	2	12357	12527	5036194	5036022	2.00E-56
		chr20	89.3	187	15	5	12343	12525	5492258	5492443	2.00E-56
		chr20	89.36	188	12	7	12340	12524	6293922	6294104	2.00E-56
		chr20	88.95	190	15	4	12341	12525	6818729	6818917	2.00E-56
		chr20	89.36	188	12	8	12354	12540	6901588	6901768	2.00E-56
		chr20	91.18	170	13	2	12357	12525	6929749	6929581	2.00E-56
		chr20	88.66	194	15	6	12336	12524	7183787	7183596	2.00E-56
		chr20	88.89	189	18	3	12339	12524	7378010	7377822	2.00E-56
		chr20	88.95	190	15	5	12341	12525	7559340	7559152	2.00E-56
		chr20	91.18	170	13	2	12357	12524	7788577	7788408	2.00E-56
		chr20	91.23	171	11	4	12357	12525	9956092	9955924	2.00E-56
		chr20	88.72	195	12	8	12340	12525	10247551	10247358	2.00E-56
		chr20	91.28	172	10	4	12357	12525	10531871	10531702	2.00E-56
		chr20	90.06	181	13	4	12348	12525	10645843	10646021	2.00E-56
		chr20	91.62	167	12	2	12360	12524	10874880	10874714	2.00E-56
		chr20	88.6	193	17	5	12334	12524	10927379	10927568	2.00E-56
		chr20	89.01	191	14	5	12336	12524	10998915	10998730	2.00E-56
		chr20	87.68	203	17	7	12331	12527	13058523	13058323	2.00E-56
		chr20	88.83	188	19	2	12340	12525	13746779	13746592	2.00E-56
		chr20	91.18	170	14	1	12357	12525	13953890	13954059	2.00E-56
		chr20	87.5	208	15	9	12331	12528	13992273	13992479	2.00E-56
		chr20	88.32	197	16	7	12330	12525	14538702	14538892	2.00E-56
		chr20	88.27	196	18	4	12341	12532	14945765	14945571	2.00E-56
		chr20	88.89	189	18	3	12340	12525	15770554	15770742	2.00E-56
		chr20	91.23	171	11	4	12358	12525	16199628	16199459	2.00E-56
		chr20	89.67	184	14	2	12347	12525	17146901	17146718	2.00E-56
		chr20	89.67	184	14	4	12347	12525	17778157	17777974	2.00E-56
		chr20	89.3	187	15	5	12342	12525	17987670	17987854	2.00E-56
		chr20	88.21	195	19	3	12334	12524	18026125	18025931	2.00E-56
		chr20	88.66	194	14	6	12339	12525	18199644	18199836	2.00E-56
		chr20	88	200	17	6	12332	12525	21430513	21430315	2.00E-56
		chr20	89.67	184	13	4	12347	12524	23613224	23613041	2.00E-56
		chr20	87.68	203	18	6	12334	12530	28538327	28538528	2.00E-56
		chr20	91.18	170	13	2	12357	12524	29592511	29592342	2.00E-56
		chr20	89.06	192	12	9	12329	12516	29681970	29682156	2.00E-56
		chr20	91.18	170	14	1	12358	12526	29756752	29756583	2.00E-56
		chr20	88.89	189	18	3	12340	12527	29838354	29838168	2.00E-56
		chr20	91.23	171	11	3	12357	12524	29855794	29855625	2.00E-56
		chr20	91.23	171	11	3	12357	12526	31098558	31098725	2.00E-56
		chr20	89.25	186	16	4	12342	12524	35441834	35441650	2.00E-56
		chr20	91.18	170	13	2	12357	12524	38331708	38331539	2.00E-56
		chr20	91.18	170	14	1	12356	12524	41133063	41132894	2.00E-56
		chr20	87.94	199	18	5	12332	12525	43974746	43974943	2.00E-56
		chr20	88.95	190	15	5	12340	12524	45943107	45942919	2.00E-56
		chr20	88.21	195	20	3	12332	12525	46703165	46703357	2.00E-56
		chr20	88.54	192	16	5	12340	12525	1205291	1205100	7.00E-56
		chr20	87.94	199	17	7	12357	12551	3450220	3450025	7.00E-56
		chr20	87.44	207	15	7	12331	12527	4385761	4385556	7.00E-56
		chr20	88.54	192	16	5	12338	12524	5053875	5053685	7.00E-56
		chr20	91.12	169	14	1	12357	12524	5142138	5141970	7.00E-56
		chr20	88.21	195	18	5	12331	12524	6061452	6061262	7.00E-56
		chr20	89.62	183	14	4	12347	12524	6701373	6701191	7.00E-56
		chr20	88.89	189	16	5	12335	12522	7362263	7362447	7.00E-56
		chr20	91.57	166	13	1	12357	12521	7631849	7632014	7.00E-56
		chr20	87.02	208	19	6	12326	12525	7968214	7968421	7.00E-56
		chr20	90.7	172	14	2	12357	12526	8030022	8030193	7.00E-56
		chr20	89.25	186	15	3	12347	12527	8357267	8357452	7.00E-56
		chr20	88.6	193	14	7	12339	12525	8982230	8982420	7.00E-56
		chr20	87.94	199	16	6	12340	12532	9123206	9123010	7.00E-56
		chr20	89.36	188	10	8	12342	12525	9389350	9389531	7.00E-56
		chr20	89.94	179	15	2	12347	12524	9944620	9944444	7.00E-56
		chr20	88.48	191	18	4	12334	12521	10006781	10006970	7.00E-56
		chr20	89.01	191	12	7	12340	12524	10485359	10485546	7.00E-56
		chr20	88.89	189	15	6	12340	12525	10810504	10810689	7.00E-56
		chr20	88.89	189	15	5	12341	12524	12082807	12082994	7.00E-56
		chr20	87.62	202	18	6	12329	12525	12149332	12149531	7.00E-56
		chr20	91.12	169	14	1	12357	12524	13099840	13099672	7.00E-56
		chr20	91.12	169	14	1	12357	12524	14253878	14253710	7.00E-56
		chr20	88.21	195	17	6	12329	12521	18989405	18989595	7.00E-56
		chr20	91.18	170	11	4	12357	12523	22842741	22842909	7.00E-56
		chr20	90.75	173	12	4	12357	12526	25337471	25337300	7.00E-56
		chr20	87.94	199	17	4	12331	12524	28992525	28992721	7.00E-56
		chr20	89.56	182	15	3	12347	12524	31000558	31000739	7.00E-56
		chr20	91.12	169	14	1	12357	12524	32213701	32213869	7.00E-56
		chr20	88	200	14	8	12331	12524	34702690	34702885	7.00E-56
		chr20	91.12	169	14	1	12357	12524	44700338	44700170	7.00E-56
		chr20	90.45	178	9	5	12354	12523	47912912	47913089	7.00E-56
		chr20	87.88	198	19	4	12327	12521	47986155	47986350	7.00E-56
		chr20	89.62	183	13	4	12347	12524	50181982	50182163	7.00E-56
		chr20	88.21	195	17	6	12335	12524	50364708	50364515	7.00E-56
		chr20	88.71	186	19	2	12342	12526	2261198	2261382	3.00E-55
		chr20	88.71	186	19	2	12342	12526	2261845	2262029	3.00E-55
		chr20	91.12	169	12	3	12360	12526	3102374	3102541	3.00E-55
		chr20	89.19	185	14	5	12343	12524	3182551	3182732	3.00E-55
		chr20	91.07	168	14	1	12357	12523	3619815	3619648	3.00E-55
		chr20	88.89	189	13	6	12342	12524	4139214	4139028	3.00E-55
		chr20	87.32	205	16	8	12329	12524	4179208	4179005	3.00E-55
		chr20	87.44	207	13	9	12331	12527	4353884	4353681	3.00E-55
		chr20	87.19	203	20	5	12327	12524	4807812	4807611	3.00E-55
		chr20	87.19	203	20	5	12327	12524	4808680	4808479	3.00E-55
		chr20	88.54	192	14	7	12340	12524	6170446	6170636	3.00E-55
		chr20	88.83	188	16	5	12357	12542	6436993	6437177	3.00E-55
		chr20	88.54	192	15	6	12340	12524	6969649	6969458	3.00E-55
		chr20	87.62	202	16	7	12331	12525	7221083	7221282	3.00E-55
		chr20	90.23	174	15	2	12357	12528	7293085	7292912	3.00E-55
		chr20	90.64	171	14	2	12357	12525	7667148	7666978	3.00E-55
		chr20	88.89	189	13	7	12341	12524	8279417	8279602	3.00E-55
		chr20	90.29	175	14	3	12353	12525	9945268	9945095	3.00E-55
		chr20	89.19	185	14	4	12357	12540	9946893	9946714	3.00E-55
		chr20	90.75	173	10	5	12357	12525	10051939	10052109	3.00E-55
		chr20	91.52	165	13	1	12362	12525	10522398	10522234	3.00E-55
		chr20	87.94	199	14	8	12332	12529	11410248	11410059	3.00E-55
		chr20	91.12	169	12	2	12357	12524	11470901	11470735	3.00E-55
		chr20	88.27	196	14	7	12340	12528	11542980	11542787	3.00E-55
		chr20	89.13	184	16	4	12342	12523	12623233	12623414	3.00E-55
		chr20	88.77	187	18	3	12358	12541	13091698	13091512	3.00E-55
		chr20	88.48	191	16	4	12340	12525	14088467	14088278	3.00E-55
		chr20	86.11	216	22	8	12329	12542	18123623	18123414	3.00E-55
		chr20	88.42	190	19	2	12335	12523	20004472	20004659	3.00E-55
		chr20	91.52	165	13	1	12361	12524	25673239	25673403	3.00E-55
		chr20	89.44	180	17	2	12347	12525	25676212	25676390	3.00E-55
		chr20	88.95	190	12	6	12341	12525	25699203	25699388	3.00E-55
		chr20	87.82	197	19	5	12332	12524	25731743	25731938	3.00E-55
		chr20	88.89	189	13	6	12341	12523	27307336	27307522	3.00E-55
		chr20	87.5	200	19	5	12336	12529	27367757	27367956	3.00E-55
		chr20	91.52	165	13	1	12361	12524	29041469	29041305	3.00E-55
		chr20	90.64	171	14	2	12358	12526	29613354	29613524	3.00E-55
		chr20	87.76	196	20	4	12340	12531	29800210	29800015	3.00E-55
		chr20	90.23	174	16	1	12352	12524	30993876	30994049	3.00E-55
		chr20	88.95	190	11	7	12341	12524	32649059	32649244	3.00E-55
		chr20	89.25	186	13	6	12347	12525	41054487	41054302	3.00E-55
		chr20	87.82	197	19	5	12331	12524	44229336	44229530	3.00E-55
		chr20	91.07	168	13	2	12361	12526	46665841	46666008	3.00E-55
		chr20	90.64	171	14	2	12357	12526	47050234	47050065	3.00E-55
		chr20	88.54	192	14	5	12334	12524	47392173	47392357	3.00E-55
		chr20	88.14	194	18	4	12336	12524	52581873	52581680	3.00E-55
		chr20	91.98	162	12	1	12364	12524	52891564	52891403	3.00E-55
		chr20	89.44	180	17	2	12347	12524	52912570	52912749	3.00E-55
		chr20	88.42	190	16	6	12340	12524	1542415	1542227	9.00E-55
		chr20	91.02	167	14	1	12359	12524	1590088	1590254	9.00E-55
		chr20	86.96	207	18	7	12340	12540	1798105	1798308	9.00E-55
		chr20	89.01	182	19	1	12346	12526	3501446	3501627	9.00E-55
		chr20	90.64	171	13	3	12357	12526	4063560	4063392	9.00E-55
		chr20	90.59	170	14	2	12357	12524	4287799	4287968	9.00E-55
		chr20	88.36	189	18	4	12340	12524	5033886	5033698	9.00E-55
		chr20	88.77	187	15	4	12344	12525	5297282	5297467	9.00E-55
		chr20	87.88	198	15	9	12329	12522	5647900	5648092	9.00E-55
		chr20	90.59	170	14	2	12357	12524	6082893	6083062	9.00E-55
		chr20	88.77	187	15	6	12340	12524	6194079	6194261	9.00E-55
		chr20	90.7	172	11	4	12357	12525	6900419	6900250	9.00E-55
		chr20	87.63	194	22	2	12334	12526	7635359	7635167	9.00E-55
		chr20	88.14	194	15	7	12334	12524	7801109	7800921	9.00E-55
		chr20	90.23	174	14	2	12352	12524	8373679	8373850	9.00E-55
		chr20	91.07	168	12	2	12358	12524	12500016	12500181	9.00E-55
		chr20	87.56	201	16	7	12327	12525	13041292	13041485	9.00E-55
		chr20	88.36	189	18	3	12338	12525	13613617	13613432	9.00E-55
		chr20	90.59	170	15	1	12357	12525	13624694	13624863	9.00E-55
		chr20	88.54	192	13	8	12340	12525	13819264	13819076	9.00E-55
		chr20	88.48	191	15	6	12340	12524	13906730	13906541	9.00E-55
		chr20	90.59	170	14	2	12357	12524	13930076	13929907	9.00E-55
		chr20	88.08	193	18	5	12331	12522	18126994	18127182	9.00E-55
		chr20	90.23	174	14	3	12357	12529	19001380	19001551	9.00E-55
		chr20	89.89	178	12	5	12349	12524	21845615	21845788	9.00E-55
		chr20	88.48	191	14	7	12340	12524	22329983	22329795	9.00E-55
		chr20	90.29	175	12	4	12357	12529	22676893	22676722	9.00E-55
		chr20	88.36	189	18	4	12342	12527	25597295	25597108	9.00E-55
		chr20	89.19	185	13	6	12347	12525	25651230	25651413	9.00E-55
		chr20	88.71	186	17	4	12342	12524	25707864	25707680	9.00E-55
		chr20	87.5	200	18	6	12331	12525	25745371	25745568	9.00E-55
		chr20	88.48	191	14	7	12340	12526	26524273	26524459	9.00E-55
		chr20	89.5	181	14	5	12347	12522	27230793	27230613	9.00E-55
		chr20	89.07	183	16	3	12340	12518	27242942	27243124	9.00E-55
		chr20	88.89	189	11	7	12342	12524	29173496	29173680	9.00E-55
		chr20	88.42	190	17	5	12340	12524	30767236	30767425	9.00E-55
		chr20	90.59	170	15	1	12357	12525	30968733	30968902	9.00E-55
		chr20	87.13	202	21	5	12327	12524	31218818	31218618	9.00E-55
		chr20	88.71	186	18	3	12340	12522	32301392	32301577	9.00E-55
		chr20	90.59	170	15	1	12358	12526	35435364	35435195	9.00E-55
		chr20	89.44	180	16	3	12347	12524	36550946	36551124	9.00E-55
		chr20	88.02	192	20	3	12334	12524	37524625	37524436	9.00E-55
		chr20	88.71	186	17	4	12342	12524	37588246	37588062	9.00E-55
		chr20	87.69	195	20	3	12334	12524	41113553	41113359	9.00E-55
		chr20	88.71	186	17	3	12341	12525	42322572	42322390	9.00E-55
		chr20	89.5	181	14	5	12347	12524	43845047	43845225	9.00E-55
		chr20	89.77	176	16	2	12358	12532	47600343	47600517	9.00E-55
		chr20	91.02	167	13	2	12357	12523	48028966	48029130	9.00E-55
		chr20	89.13	184	15	4	12340	12518	49268502	49268685	9.00E-55
		chr20	88.14	194	16	6	12333	12525	50038366	50038553	9.00E-55
		chr20	87.44	199	17	6	12331	12524	3431222	3431417	3.00E-54
		chr20	87.76	196	17	6	12334	12523	3669071	3669265	3.00E-54
		chr20	88.71	186	16	5	12340	12523	3703983	3703801	3.00E-54
		chr20	90.53	169	15	1	12357	12524	4901019	4900851	3.00E-54
		chr20	87.82	197	15	7	12333	12523	5260413	5260220	3.00E-54
		chr20	90.12	172	16	1	12358	12528	6462785	6462956	3.00E-54
		chr20	88.71	186	16	5	12343	12524	6718662	6718478	3.00E-54
		chr20	88.08	193	15	5	12336	12524	6857190	6857002	3.00E-54
		chr20	88.36	189	16	5	12338	12523	6929140	6928955	3.00E-54
		chr20	88.3	188	18	4	12339	12524	7039780	7039595	3.00E-54
		chr20	90.53	169	14	2	12357	12524	9439863	9440030	3.00E-54
		chr20	88.65	185	17	3	12340	12521	10577173	10577356	3.00E-54
		chr20	90.23	174	12	4	12352	12523	10588415	10588585	3.00E-54
		chr20	90.17	173	14	3	12357	12527	10613907	10614078	3.00E-54
		chr20	88.42	190	14	5	12340	12524	10625756	10625942	3.00E-54
		chr20	89.13	184	12	6	12342	12524	10724266	10724442	3.00E-54
		chr20	87.76	196	16	5	12336	12524	10971436	10971242	3.00E-54
		chr20	88.42	190	14	6	12340	12524	12496436	12496622	3.00E-54
		chr20	87.5	200	15	8	12331	12527	12499263	12499071	3.00E-54
		chr20	89.07	183	14	4	12347	12524	15262742	15262561	3.00E-54
		chr20	88.77	187	14	7	12340	12525	18090427	18090247	3.00E-54
		chr20	90.96	166	13	2	12358	12522	18559897	18560061	3.00E-54
		chr20	87.76	196	16	6	12329	12523	18877216	18877404	3.00E-54
		chr20	87.37	198	19	6	12329	12524	19971291	19971484	3.00E-54
		chr20	88.65	185	18	3	12340	12521	20168502	20168318	3.00E-54
		chr20	87.76	196	16	6	12337	12529	20756754	20756564	3.00E-54
		chr20	87.56	201	14	9	12333	12524	25612760	25612958	3.00E-54
		chr20	88.77	187	13	8	12347	12526	27562841	27563026	3.00E-54
		chr20	87.37	198	20	5	12334	12526	28129170	28128973	3.00E-54
		chr20	87.68	203	10	12	12336	12524	30955123	30954922	3.00E-54
		chr20	92.36	157	10	2	12369	12524	37316347	37316192	3.00E-54
		chr20	90.17	173	14	3	12357	12526	37451650	37451478	3.00E-54
		chr20	89.07	183	14	5	12347	12523	44320785	44320603	3.00E-54
		chr20	89.39	179	16	3	12347	12524	45613565	45613741	3.00E-54
		chr20	90.53	169	15	1	12357	12524	53351236	53351404	3.00E-54
		chr20	88.36	189	14	7	12342	12524	2620929	2620743	1.00E-53
		chr20	88.08	193	13	8	12342	12530	3167152	3167338	1.00E-53
		chr20	87.69	195	17	5	12335	12523	5304033	5304226	1.00E-53
		chr20	90.06	171	15	2	12357	12525	6481842	6482012	1.00E-53
		chr20	89.77	176	13	4	12357	12529	6716398	6716225	1.00E-53
		chr20	87.5	200	14	8	12334	12524	6896808	6896611	1.00E-53
		chr20	87.37	198	18	6	12331	12523	7230765	7230960	1.00E-53
		chr20	90.48	168	14	2	12357	12524	7233087	7232922	1.00E-53
		chr20	87.69	195	16	6	12332	12520	7251947	7252139	1.00E-53
		chr20	90.12	172	13	3	12357	12524	7587522	7587693	1.00E-53
		chr20	90.17	173	12	3	12357	12524	7882887	7883059	1.00E-53
		chr20	88.52	183	19	2	12340	12521	7983539	7983358	1.00E-53
		chr20	87.31	197	19	5	12352	12544	8269091	8268897	1.00E-53
		chr20	88.21	195	10	7	12340	12525	8587930	8588120	1.00E-53
		chr20	89.77	176	12	5	12357	12526	9200505	9200330	1.00E-53
		chr20	87.69	195	16	5	12335	12524	9945391	9945582	1.00E-53
		chr20	90.53	169	12	3	12358	12524	11339043	11338877	1.00E-53
		chr20	88.65	185	16	3	12347	12526	11342749	11342565	1.00E-53
		chr20	87.06	201	19	5	12331	12524	11437316	11437116	1.00E-53
		chr20	86.96	207	14	10	12329	12525	11889681	11889884	1.00E-53
		chr20	90.96	166	11	4	12357	12520	12179907	12180070	1.00E-53
		chr20	88.3	188	16	5	12342	12526	12547841	12548025	1.00E-53
		chr20	87.63	194	18	4	12335	12522	12651949	12652142	1.00E-53
		chr20	87.56	193	21	3	12333	12524	14809300	14809490	1.00E-53
		chr20	87.96	191	17	5	12352	12539	15568026	15567839	1.00E-53
		chr20	88.3	188	17	4	12336	12519	15691568	15691382	1.00E-53
		chr20	87.06	201	18	7	12331	12525	18127994	18128192	1.00E-53
		chr20	88.3	188	16	6	12340	12524	18874443	18874259	1.00E-53
		chr20	87.69	195	16	5	12340	12526	19262239	19262045	1.00E-53
		chr20	89.01	182	14	5	12347	12523	22253889	22253709	1.00E-53
		chr20	88.95	181	17	3	12349	12528	22490774	22490596	1.00E-53
		chr20	92.31	156	11	1	12371	12525	25175815	25175660	1.00E-53
		chr20	90.96	166	11	3	12360	12523	25460795	25460958	1.00E-53
		chr20	88.36	189	15	6	12342	12524	25698945	25699132	1.00E-53
		chr20	89.66	174	16	2	12357	12529	25795609	25795437	1.00E-53
		chr20	87.06	201	19	4	12331	12526	27857085	27857283	1.00E-53
		chr20	87.96	191	18	4	12339	12524	28200203	28200393	1.00E-53
		chr20	90.06	171	15	2	12357	12525	28328252	28328422	1.00E-53
		chr20	89.01	182	14	5	12347	12524	29854982	29855161	1.00E-53
		chr20	89.01	182	14	5	12347	12524	29952796	29952975	1.00E-53
		chr20	87.56	193	20	4	12336	12524	30082529	30082721	1.00E-53
		chr20	90.12	172	13	3	12357	12526	31003505	31003674	1.00E-53
		chr20	88.71	186	13	6	12347	12524	35370100	35370285	1.00E-53
		chr20	90.06	171	15	2	12357	12525	37174831	37174661	1.00E-53
		chr20	87.96	191	17	5	12340	12524	37490791	37490981	1.00E-53
		chr20	88.77	187	12	6	12347	12526	43368017	43367833	1.00E-53
		chr20	86.76	204	20	6	12342	12540	45103732	45103933	1.00E-53
		chr20	87	200	20	5	12331	12524	45502650	45502849	1.00E-53
		chr20	88.24	187	19	3	12342	12526	45504340	45504525	1.00E-53
		chr20	89.07	183	13	5	12348	12524	46524294	46524475	1.00E-53
		chr20	88.08	193	14	7	12340	12524	49021350	49021541	1.00E-53
		chr20	89.01	182	15	5	12347	12523	49761642	49761461	1.00E-53
		chr20	87.37	198	17	6	12334	12524	50028312	50028508	1.00E-53
		chr20	87.24	196	19	6	12334	12525	438895	438702	4.00E-53
		chr20	90.48	168	12	4	12360	12524	1592107	1591941	4.00E-53
		chr20	87.96	191	15	7	12342	12527	1827950	1827763	4.00E-53
		chr20	88.17	186	19	3	12343	12526	2413924	2414108	4.00E-53
		chr20	87.89	190	17	5	12340	12523	2943425	2943614	4.00E-53
		chr20	90.06	171	14	2	12357	12524	3243424	3243594	4.00E-53
		chr20	87.96	191	15	6	12340	12524	3705964	3705776	4.00E-53
		chr20	88.3	188	14	6	12347	12527	4756754	4756940	4.00E-53
		chr20	88.24	187	17	4	12341	12524	4769864	4770048	4.00E-53
		chr20	88.3	188	15	6	12357	12540	4949586	4949402	4.00E-53
		chr20	88.3	188	14	7	12347	12529	5159445	5159629	4.00E-53
		chr20	88.24	187	16	6	12343	12524	5216256	5216441	4.00E-53
		chr20	86.93	199	20	4	12331	12524	5217129	5217326	4.00E-53
		chr20	90.85	164	14	1	12363	12525	5769350	5769513	4.00E-53
		chr20	87.89	190	17	4	12341	12524	6296621	6296810	4.00E-53
		chr20	89.71	175	13	4	12348	12517	6712599	6712425	4.00E-53
		chr20	87.96	191	16	5	12343	12527	6759202	6759391	4.00E-53
		chr20	87.83	189	19	4	12340	12524	7154670	7154858	4.00E-53
		chr20	90.06	171	13	3	12358	12527	7388366	7388199	4.00E-53
		chr20	89.66	174	15	3	12355	12525	7538282	7538109	4.00E-53
		chr20	88.65	185	14	6	12343	12524	7694015	7694195	4.00E-53
		chr20	89.2	176	18	1	12358	12532	7982057	7982232	4.00E-53
		chr20	87.89	190	18	5	12340	12524	8082114	8081925	4.00E-53
		chr20	88.11	185	20	2	12340	12524	8823534	8823352	4.00E-53
		chr20	90	170	15	2	12357	12525	9745460	9745628	4.00E-53
		chr20	89.66	174	15	2	12357	12527	9857960	9858133	4.00E-53
		chr20	87.24	196	20	3	12330	12524	10550560	10550751	4.00E-53
		chr20	90.06	171	14	3	12356	12524	10935109	10935278	4.00E-53
		chr20	87.96	191	16	6	12340	12524	11880148	11880337	4.00E-53
		chr20	86.87	198	22	4	12336	12529	12961138	12961335	4.00E-53
		chr20	89.33	178	13	5	12352	12524	12997783	12997607	4.00E-53
		chr20	90	170	15	2	12357	12524	13035526	13035357	4.00E-53
		chr20	87	200	19	5	12331	12524	13167375	13167177	4.00E-53
		chr20	90	170	15	2	12357	12525	13683340	13683508	4.00E-53
		chr20	87.96	191	16	5	12340	12525	13723712	13723524	4.00E-53
		chr20	90.91	165	12	3	12359	12521	16566773	16566936	4.00E-53
		chr20	89.66	174	14	3	12367	12539	17907851	17907681	4.00E-53
		chr20	90.48	168	13	2	12357	12524	18429777	18429941	4.00E-53
		chr20	90.12	172	12	4	12357	12524	18796942	18796772	4.00E-53
		chr20	88.24	187	16	5	12340	12522	18821971	18821787	4.00E-53
		chr20	87.63	194	17	4	12340	12526	20005393	20005586	4.00E-53
		chr20	88.95	181	15	4	12347	12522	22172643	22172823	4.00E-53
		chr20	90.06	171	13	4	12357	12524	22377261	22377092	4.00E-53
		chr20	87.96	191	16	6	12340	12524	23425695	23425506	4.00E-53
		chr20	90	170	15	2	12357	12525	25236556	25236388	4.00E-53
		chr20	87.13	202	15	9	12331	12525	25509855	25510052	4.00E-53
		chr20	88.59	184	15	6	12361	12539	25683846	25684028	4.00E-53
		chr20	87.31	197	17	7	12334	12524	28676255	28676061	4.00E-53
		chr20	87.96	191	16	4	12340	12524	30286589	30286400	4.00E-53
		chr20	89.01	182	13	7	12347	12527	32290662	32290487	4.00E-53
		chr20	87.31	197	18	6	12334	12524	35428298	35428103	4.00E-53
		chr20	87.63	194	17	5	12334	12524	36505793	36505604	4.00E-53
		chr20	88.59	184	16	3	12347	12525	37243353	37243170	4.00E-53
		chr20	86.76	204	18	6	12333	12531	37275875	37275676	4.00E-53
		chr20	87.63	194	17	7	12335	12524	43952953	43953143	4.00E-53
		chr20	89.66	174	15	2	12357	12529	45382408	45382579	4.00E-53
		chr20	87.89	190	18	5	12340	12524	46617604	46617415	4.00E-53
		chr20	92.76	152	10	1	12375	12525	49726897	49726746	4.00E-53
		chr20	87.83	189	19	4	12340	12524	54728466	54728654	4.00E-53
		chr20	89.94	169	16	1	12357	12524	2703897	2704065	2.00E-52
		chr20	87.5	192	18	5	12339	12525	3253463	3253273	2.00E-52
		chr20	86.19	210	17	11	12331	12533	4034562	4034358	2.00E-52
		chr20	90.74	162	15	0	12364	12525	5135955	5136116	2.00E-52
		chr20	86.87	198	21	5	12331	12524	5312685	5312881	2.00E-52
		chr20	90	170	13	3	12334	12499	5763488	5763319	2.00E-52
		chr20	89.94	169	15	2	12357	12524	5861734	5861901	2.00E-52
		chr20	90.8	163	14	1	12363	12524	6077760	6077922	2.00E-52
		chr20	87.56	193	17	5	12339	12524	7166183	7166375	2.00E-52
		chr20	88.95	181	12	4	12342	12517	7287565	7287388	2.00E-52
		chr20	91.82	159	8	4	12369	12525	7590151	7589996	2.00E-52
		chr20	87.7	187	21	2	12340	12524	8115756	8115942	2.00E-52
		chr20	89.2	176	16	3	12357	12531	8500239	8500066	2.00E-52
		chr20	92.26	155	9	2	12373	12526	9515437	9515285	2.00E-52
		chr20	89.6	173	14	3	12339	12510	10029291	10029122	2.00E-52
		chr20	88.17	186	17	4	12347	12527	10191193	10191378	2.00E-52
		chr20	86.93	199	19	5	12331	12524	10633455	10633651	2.00E-52
		chr20	87.77	188	19	4	12341	12525	10770431	10770617	2.00E-52
		chr20	87.31	197	16	7	12331	12524	11004091	11003901	2.00E-52
		chr20	87	200	17	8	12331	12524	11970397	11970201	2.00E-52
		chr20	89.14	175	17	2	12352	12524	12012543	12012717	2.00E-52
		chr20	90.36	166	14	2	12361	12524	12218489	12218654	2.00E-52
		chr20	86.87	198	21	5	12331	12524	13014625	13014821	2.00E-52
		chr20	87.24	196	17	7	12336	12526	13103099	13102907	2.00E-52
		chr20	90.12	172	10	6	12357	12524	13103775	13103607	2.00E-52
		chr20	89.94	169	16	1	12357	12524	13431636	13431468	2.00E-52
		chr20	90.06	171	12	4	12357	12524	13994016	13993848	2.00E-52
		chr20	88.46	182	17	4	12347	12525	15072294	15072474	2.00E-52
		chr20	89.94	169	16	1	12357	12524	17917211	17917043	2.00E-52
		chr20	89.94	169	15	2	12357	12523	18028180	18028012	2.00E-52
		chr20	87.83	189	17	5	12338	12524	18269568	18269752	2.00E-52
		chr20	87.5	192	18	6	12335	12524	18865196	18865009	2.00E-52
		chr20	88.11	185	18	3	12341	12524	19049349	19049168	2.00E-52
		chr20	87.89	190	15	7	12341	12524	19286191	19286004	2.00E-52
		chr20	87.11	194	21	4	12336	12525	20015345	20015538	2.00E-52
		chr20	87.06	201	15	8	12332	12526	20180864	20180669	2.00E-52
		chr20	89.94	169	16	1	12357	12524	20250435	20250603	2.00E-52
		chr20	88.17	186	16	4	12347	12526	21408723	21408908	2.00E-52
		chr20	86.8	197	22	4	12329	12522	22719522	22719717	2.00E-52
		chr20	87.96	191	13	7	12342	12525	22781612	22781425	2.00E-52
		chr20	87.43	191	21	3	12335	12523	24358613	24358424	2.00E-52
		chr20	87.7	187	21	2	12336	12521	25486939	25487124	2.00E-52
		chr20	90.53	169	9	4	12357	12524	27239776	27239614	2.00E-52
		chr20	90	170	14	2	12357	12525	28506384	28506217	2.00E-52
		chr20	90.06	171	12	4	12357	12524	29125479	29125647	2.00E-52
		chr20	87.24	196	17	6	12336	12524	29589617	29589811	2.00E-52
		chr20	90.42	167	12	3	12361	12525	29922211	29922047	2.00E-52
		chr20	88.76	178	19	1	12348	12524	30011185	30011008	2.00E-52
		chr20	90	170	13	4	12357	12524	35060715	35060548	2.00E-52
		chr20	87.89	190	16	6	12342	12526	37629098	37629285	2.00E-52
		chr20	87.56	193	16	7	12340	12525	41180996	41181187	2.00E-52
		chr20	87.96	191	14	7	12339	12526	41361034	41361218	2.00E-52
		chr20	89.94	169	15	2	12357	12524	43610634	43610801	2.00E-52
		chr20	87.5	192	18	6	12340	12526	44199618	44199428	2.00E-52
		chr20	90	170	13	3	12358	12524	45570604	45570772	2.00E-52
		chr20	90.12	172	10	6	12358	12525	47795320	47795152	2.00E-52
		chr20	88.59	184	14	6	12347	12523	47966472	47966289	2.00E-52
		chr20	86.47	207	17	7	12329	12525	49735372	49735577	2.00E-52
		chr20	88.52	183	13	7	12342	12519	3158194	3158015	5.00E-52
		chr20	87.3	189	22	2	12340	12526	3199801	3199989	5.00E-52
		chr20	87.43	191	18	5	12340	12525	3216847	3217036	5.00E-52
		chr20	87.89	190	14	8	12342	12525	3464451	3464637	5.00E-52
		chr20	86.5	200	22	4	12329	12525	3748782	3748979	5.00E-52
		chr20	87.77	188	18	4	12339	12524	5490660	5490844	5.00E-52
		chr20	88.89	180	13	6	12347	12521	5811951	5811774	5.00E-52
		chr20	88.4	181	17	3	12347	12525	5838947	5839125	5.00E-52
		chr20	87.77	188	18	4	12340	12526	6075104	6074921	5.00E-52
		chr20	89.53	172	14	4	12357	12525	6314242	6314072	5.00E-52
		chr20	88.4	181	17	4	12357	12536	6628604	6628781	5.00E-52
		chr20	88.24	187	13	6	12342	12524	6705006	6704825	5.00E-52
		chr20	86.73	196	22	4	12334	12525	6777388	6777583	5.00E-52
		chr20	90.8	163	12	2	12363	12524	7280461	7280621	5.00E-52
		chr20	88.52	183	13	7	12347	12525	7606856	7607034	5.00E-52
		chr20	89.88	168	15	2	12359	12524	8965307	8965140	5.00E-52
		chr20	89.94	169	14	2	12357	12524	10632320	10632154	5.00E-52
		chr20	89.47	171	16	2	12357	12526	10950666	10950835	5.00E-52
		chr20	86.93	199	16	8	12335	12525	11848451	11848647	5.00E-52
		chr20	89.6	173	13	4	12357	12525	12588335	12588506	5.00E-52
		chr20	90	170	12	4	12356	12524	14049747	14049582	5.00E-52
		chr20	88.83	179	14	5	12356	12528	15031038	15031216	5.00E-52
		chr20	87.11	194	20	4	12336	12524	17906244	17906051	5.00E-52
		chr20	87.63	194	13	9	12340	12525	19974131	19973941	5.00E-52
		chr20	87.7	187	19	3	12340	12525	21301969	21301786	5.00E-52
		chr20	89.94	169	14	3	12357	12523	21322657	21322490	5.00E-52
		chr20	93.2	147	9	1	12380	12525	21483759	21483613	5.00E-52
		chr20	88.83	179	15	3	12352	12525	22478533	22478355	5.00E-52
		chr20	90	170	12	4	12357	12524	22523761	22523927	5.00E-52
		chr20	87.77	188	18	5	12342	12525	28024074	28023888	5.00E-52
		chr20	87.83	189	16	6	12339	12523	29549694	29549879	5.00E-52
		chr20	87	200	15	7	12331	12524	29763543	29763737	5.00E-52
		chr20	88.95	172	15	4	12357	12524	29854111	29853940	5.00E-52
		chr20	89.94	169	14	3	12358	12524	30189755	30189922	5.00E-52
		chr20	87.83	189	16	6	12341	12524	30919291	30919105	5.00E-52
		chr20	89.88	168	16	1	12357	12523	37332599	37332432	5.00E-52
		chr20	86.87	198	18	7	12348	12544	44094866	44094676	5.00E-52
		chr20	87.63	186	21	2	12357	12540	44445694	44445509	5.00E-52
		chr20	87.77	188	17	6	12357	12540	46424386	46424201	5.00E-52
		chr20	88.52	183	13	6	12347	12525	46799895	46799717	5.00E-52
		chr20	89.2	176	13	5	12355	12524	47376620	47376445	5.00E-52
		chr20	87.43	191	16	7	12340	12524	1665822	1665634	2.00E-51
		chr20	89.88	168	13	3	12360	12524	2761373	2761539	2.00E-51
		chr20	89.41	170	16	2	12357	12524	3808436	3808605	2.00E-51
		chr20	89.82	167	15	2	12361	12526	5314902	5314737	2.00E-51
		chr20	93.2	147	7	3	12381	12524	5895394	5895540	2.00E-51
		chr20	87.83	189	13	7	12342	12526	6020014	6019832	2.00E-51
		chr20	89.02	173	18	1	12353	12524	6095975	6096147	2.00E-51
		chr20	89.14	175	14	4	12352	12523	6426886	6426714	2.00E-51
		chr20	90.48	168	7	5	12358	12524	6460423	6460264	2.00E-51
		chr20	89.82	167	16	1	12357	12522	6796144	6796310	2.00E-51
		chr20	87.11	194	17	6	12337	12524	8034564	8034755	2.00E-51
		chr20	88.76	178	15	4	12352	12524	9980020	9980197	2.00E-51
		chr20	89.47	171	14	3	12357	12525	10625579	10625747	2.00E-51
		chr20	87.3	189	20	4	12339	12524	11142200	11142013	2.00E-51
		chr20	88.4	181	15	5	12349	12523	12372752	12372572	2.00E-51
		chr20	87.83	189	14	8	12342	12525	12538201	12538017	2.00E-51
		chr20	88.04	184	16	5	12347	12525	12543328	12543146	2.00E-51
		chr20	89.41	170	17	1	12357	12525	13109260	13109429	2.00E-51
		chr20	89.14	175	14	4	12352	12523	14411410	14411582	2.00E-51
		chr20	89.53	172	13	4	12357	12524	16219981	16219811	2.00E-51
		chr20	90.3	165	13	3	12362	12524	16497950	16498113	2.00E-51
		chr20	89.53	172	13	4	12357	12524	18003928	18004098	2.00E-51
		chr20	89.41	170	16	2	12357	12524	22422514	22422345	2.00E-51
		chr20	89.88	168	14	3	12359	12525	25436916	25437081	2.00E-51
		chr20	88.4	181	15	3	12349	12524	29057905	29058084	2.00E-51
		chr20	86.93	199	14	10	12340	12526	29966126	29966324	2.00E-51
		chr20	89.41	170	17	1	12357	12525	31188090	31187921	2.00E-51
		chr20	88.04	184	17	5	12363	12543	41429467	41429648	2.00E-51
		chr20	89.41	170	16	2	12357	12524	43545907	43545738	2.00E-51
		chr20	88.04	184	16	4	12347	12525	44358258	44358440	2.00E-51
		chr20	88.17	186	13	5	12340	12524	45710533	45710356	2.00E-51
		chr20	89.41	170	17	1	12357	12525	45900304	45900135	2.00E-51
		chr20	88.4	181	16	4	12347	12524	46352841	46353019	2.00E-51
		chr20	89.47	171	15	3	12357	12525	46543276	46543107	2.00E-51
		chr20	88.04	184	17	3	12347	12525	47068756	47068573	2.00E-51
		chr20	89.14	175	13	4	12348	12517	47475540	47475713	2.00E-51
		chr20	87.98	183	17	4	12347	12526	2200617	2200437	7.00E-51
		chr20	86.43	199	20	6	12331	12524	3104808	3105004	7.00E-51
		chr20	84.21	228	25	10	12332	12551	3554035	3553811	7.00E-51
		chr20	87.77	188	13	8	12347	12524	4175003	4174816	7.00E-51
		chr20	87.11	194	15	7	12338	12524	4701158	4701348	7.00E-51
		chr20	89.41	170	15	3	12358	12525	5149307	5149139	7.00E-51
		chr20	87.98	183	16	5	12343	12523	6824971	6824793	7.00E-51
		chr20	90.3	165	10	5	12362	12524	7038494	7038334	7.00E-51
		chr20	87.98	183	16	5	12343	12523	7276153	7276331	7.00E-51
		chr20	89.41	170	14	3	12357	12525	7490392	7490226	7.00E-51
		chr20	88.27	179	17	3	12352	12527	7798077	7798254	7.00E-51
		chr20	89.02	173	15	3	12358	12526	8291313	8291485	7.00E-51
		chr20	88.11	185	13	5	12341	12524	8469491	8469667	7.00E-51
		chr20	87.57	185	20	3	12347	12528	8637408	8637592	7.00E-51
		chr20	86.98	192	20	4	12336	12524	9270178	9270367	7.00E-51
		chr20	88.7	177	15	4	12352	12524	9586140	9585965	7.00E-51
		chr20	89.35	169	16	2	12357	12524	10438589	10438422	7.00E-51
		chr20	92.05	151	11	1	12375	12524	10961344	10961194	7.00E-51
		chr20	87.3	189	19	4	12340	12524	10968882	10968695	7.00E-51
		chr20	88.4	181	13	6	12341	12516	10987577	10987400	7.00E-51
		chr20	89.76	166	16	1	12357	12521	11141724	11141559	7.00E-51
		chr20	89.08	174	14	4	12352	12522	11396584	11396413	7.00E-51
		chr20	87.3	189	19	4	12340	12525	11636948	11637134	7.00E-51
		chr20	87.18	195	14	7	12341	12526	12481537	12481729	7.00E-51
		chr20	89.47	171	13	5	12357	12524	13000020	13000188	7.00E-51
		chr20	88.33	180	15	5	12352	12525	13169205	13169026	7.00E-51
		chr20	94.24	139	7	1	12387	12524	13563942	13564080	7.00E-51
		chr20	87.57	185	20	3	12334	12515	13957424	13957240	7.00E-51
		chr20	89.88	168	12	3	12362	12524	14549605	14549438	7.00E-51
		chr20	89.41	170	14	2	12359	12524	19288172	19288341	7.00E-51
		chr20	89.08	174	14	2	12356	12524	20067341	20067514	7.00E-51
		chr20	89.35	169	16	2	12357	12524	20172379	20172212	7.00E-51
		chr20	88.11	185	12	8	12348	12524	22330806	22330624	7.00E-51
		chr20	86.84	190	24	1	12334	12522	22451041	22451230	7.00E-51
		chr20	86.8	197	17	8	12340	12528	24454235	24454040	7.00E-51
		chr20	89.35	169	16	2	12357	12524	25482633	25482466	7.00E-51
		chr20	89.76	166	15	2	12361	12525	25625905	25626069	7.00E-51
		chr20	87.05	193	17	7	12340	12524	27210800	27210992	7.00E-51
		chr20	94.24	139	7	1	12387	12524	28471747	28471609	7.00E-51
		chr20	89.47	171	13	4	12357	12524	29852852	29853020	7.00E-51
		chr20	89.47	171	13	4	12357	12524	30930322	30930490	7.00E-51
		chr20	92.05	151	11	1	12375	12524	34978438	34978288	7.00E-51
		chr20	87.37	190	16	6	12340	12525	35018355	35018170	7.00E-51
		chr20	87.23	188	21	3	12341	12525	43573732	43573545	7.00E-51
		chr20	86.5	200	18	7	12347	12540	43838177	43837981	7.00E-51
		chr20	87.23	188	21	3	12338	12524	44517663	44517848	7.00E-51
		chr20	89.35	169	16	2	12358	12525	45146464	45146297	7.00E-51
		chr20	87.98	183	17	2	12347	12524	46065298	46065480	7.00E-51
		chr20	91.19	159	9	4	12362	12518	48292316	48292161	7.00E-51
		chr20	87.91	182	19	3	12347	12526	50124290	50124470	7.00E-51
		chr20	87.5	184	19	3	12345	12525	1318046	1317864	3.00E-50
		chr20	88.57	175	17	3	12352	12523	3132318	3132144	3.00E-50
		chr20	85.85	205	20	6	12329	12524	3633765	3633969	3.00E-50
		chr20	87.98	183	15	5	12346	12524	3641348	3641169	3.00E-50
		chr20	86.98	192	17	7	12340	12524	4205303	4205113	3.00E-50
		chr20	87.57	185	18	3	12347	12526	4578328	4578144	3.00E-50
		chr20	89.02	173	13	6	12357	12526	4875487	4875656	3.00E-50
		chr20	88.95	172	15	3	12358	12527	4905088	4904919	3.00E-50
		chr20	89.08	174	12	5	12352	12518	5240559	5240386	3.00E-50
		chr20	92.52	147	9	2	12377	12522	5245293	5245148	3.00E-50
		chr20	90.18	163	13	3	12380	12540	7652706	7652867	3.00E-50
		chr20	87.98	183	15	6	12348	12524	7770009	7769828	3.00E-50
		chr20	87.3	189	16	6	12336	12518	8338501	8338687	3.00E-50
		chr20	87.05	193	15	6	12333	12524	9959650	9959467	3.00E-50
		chr20	94.2	138	7	1	12387	12523	10525414	10525277	3.00E-50
		chr20	89.7	165	16	1	12360	12523	10752356	10752192	3.00E-50
		chr20	88.64	176	14	5	12357	12526	11473512	11473687	3.00E-50
		chr20	92.52	147	10	1	12380	12525	11752853	11752707	3.00E-50
		chr20	86.91	191	19	5	12340	12524	12505434	12505244	3.00E-50
		chr20	89.29	168	17	1	12358	12524	13051479	13051312	3.00E-50
		chr20	86.36	198	20	6	12335	12525	13231382	13231579	3.00E-50
		chr20	86.36	198	19	7	12347	12540	13623544	13623351	3.00E-50
		chr20	88.95	172	15	3	12355	12524	13997186	13997355	3.00E-50
		chr20	87.3	189	17	7	12348	12531	14330899	14331085	3.00E-50
		chr20	89.41	170	12	3	12357	12524	17902178	17902013	3.00E-50
		chr20	87.91	182	17	4	12347	12523	17921049	17921230	3.00E-50
		chr20	88.2	178	17	4	12349	12523	18446144	18445968	3.00E-50
		chr20	87.05	193	16	7	12335	12524	19292850	19293036	3.00E-50
		chr20	87.7	187	13	8	12341	12524	21095267	21095446	3.00E-50
		chr20	87.23	188	19	5	12340	12524	21163273	21163458	3.00E-50
		chr20	86.5	200	16	7	12331	12524	22117266	22117072	3.00E-50
		chr20	87.23	188	18	6	12340	12526	22430955	22430773	3.00E-50
		chr20	89.35	169	15	3	12357	12524	25728920	25729086	3.00E-50
		chr20	88.95	172	15	3	12357	12524	25730952	25731123	3.00E-50
		chr20	86.91	191	20	3	12340	12525	27395211	27395401	3.00E-50
		chr20	86.91	191	19	2	9888	10077	28302570	28302755	3.00E-50
		chr20	87.57	185	17	5	12340	12522	28736190	28736010	3.00E-50
		chr20	86.43	199	18	7	12335	12524	29146075	29145877	3.00E-50
		chr20	87.3	189	16	7	12342	12524	29757926	29758112	3.00E-50
		chr20	90.57	159	14	1	12368	12525	29856023	29856181	3.00E-50
		chr20	87.57	185	17	6	12340	12523	29955167	29954988	3.00E-50
		chr20	87.91	182	16	4	12349	12524	30311928	30311747	3.00E-50
		chr20	86.6	194	20	4	12334	12521	30792818	30793011	3.00E-50
		chr20	88.95	172	15	3	12357	12524	30797669	30797498	3.00E-50
		chr20	86.91	191	20	5	12334	12519	35433305	35433495	3.00E-50
		chr20	87.3	189	17	6	12339	12524	35981513	35981697	3.00E-50
		chr20	87.77	188	11	8	12340	12525	37464084	37464261	3.00E-50
		chr20	86.67	195	19	5	12336	12525	37466414	37466606	3.00E-50
		chr20	89.7	165	15	2	12358	12521	37511977	37511814	3.00E-50
		chr20	86.53	193	22	4	12342	12532	40346696	40346506	3.00E-50
		chr20	89.7	165	15	2	12362	12525	41107862	41107699	3.00E-50
		chr20	86.36	198	19	6	12336	12526	45686799	45686995	3.00E-50
		chr20	88.27	179	15	4	12352	12525	46528596	46528773	3.00E-50
		chr20	86.67	195	19	6	12334	12524	47414744	47414935	3.00E-50
		chr20	87.43	191	13	6	12331	12511	47989051	47989240	3.00E-50
		chr20	89.76	166	14	2	12359	12523	49037689	49037526	3.00E-50
		chr20	87.77	188	12	7	12342	12524	50390992	50390811	3.00E-50
		chr20	88.82	170	17	2	12357	12524	2113181	2113350	9.00E-50
		chr20	87.23	188	17	5	12343	12526	2410487	2410671	9.00E-50
		chr20	87.23	188	16	7	12342	12526	2873927	2874109	9.00E-50
		chr20	86.29	197	19	6	12334	12524	3028013	3027819	9.00E-50
		chr20	86.98	192	15	9	12340	12522	3102162	3101972	9.00E-50
		chr20	89.22	167	16	2	12357	12522	3148074	3148239	9.00E-50
		chr20	86.84	190	19	5	12334	12521	3191212	3191027	9.00E-50
		chr20	88.82	170	17	2	12357	12525	3505991	3506159	9.00E-50
		chr20	89.63	164	15	2	12357	12519	3697613	3697451	9.00E-50
		chr20	88.95	172	14	4	12357	12525	3753621	3753452	9.00E-50
		chr20	85.85	205	17	10	12327	12522	4062831	4063032	9.00E-50
		chr20	86.29	197	20	6	12332	12525	4441624	4441816	9.00E-50
		chr20	88.82	170	17	2	12357	12524	4635439	4635270	9.00E-50
		chr20	86.22	196	21	6	12331	12524	4658800	4658609	9.00E-50
		chr20	86.29	197	19	6	12331	12524	4826172	4825981	9.00E-50
		chr20	88.95	172	14	3	12358	12524	4918120	4917949	9.00E-50
		chr20	86.84	190	19	6	12340	12524	5289392	5289580	9.00E-50
		chr20	86.77	189	21	4	12341	12526	5827382	5827195	9.00E-50
		chr20	88.82	170	17	2	12357	12524	6167679	6167510	9.00E-50
		chr20	88.2	178	15	4	12354	12526	6201993	6201817	9.00E-50
		chr20	87.5	184	17	4	12348	12526	6606046	6606228	9.00E-50
		chr20	89.76	166	12	4	12362	12524	6633801	6633964	9.00E-50
		chr20	85.86	198	24	3	12347	12540	6648845	6648648	9.00E-50
		chr20	88.95	172	13	5	12357	12524	6656403	6656572	9.00E-50
		chr20	89.22	167	16	2	12357	12522	7477273	7477108	9.00E-50
		chr20	87.43	183	20	3	12358	12539	7480149	7479969	9.00E-50
		chr20	86.98	192	16	7	12340	12524	7780669	7780480	9.00E-50
		chr20	92.47	146	10	1	12380	12524	9353244	9353389	9.00E-50
		chr20	86	200	20	6	12331	12524	10527699	10527896	9.00E-50
		chr20	86.84	190	20	5	12339	12524	10617778	10617590	9.00E-50
		chr20	90.57	159	12	3	12342	12499	11441608	11441452	9.00E-50
		chr20	93.57	140	8	1	12387	12525	11455303	11455164	9.00E-50
		chr20	87.43	183	20	3	12342	12523	11545642	11545462	9.00E-50
		chr20	86.91	191	17	6	12347	12532	12537577	12537390	9.00E-50
		chr20	88.2	178	15	4	12353	12525	13611510	13611334	9.00E-50
		chr20	91.03	156	11	3	12387	12540	16946474	16946628	9.00E-50
		chr20	87.57	185	16	6	12340	12521	17838250	17838430	9.00E-50
		chr20	85.93	199	22	3	12331	12524	19842131	19841934	9.00E-50
		chr20	87.17	187	18	4	12347	12527	21478102	21477916	9.00E-50
		chr20	89.35	169	12	5	12357	12521	22531648	22531482	9.00E-50
		chr20	88.2	178	16	4	12348	12524	23746301	23746474	9.00E-50
		chr20	88.07	176	19	2	12347	12521	25256731	25256557	9.00E-50
		chr20	93.57	140	8	1	12387	12525	26020819	26020958	9.00E-50
		chr20	87.71	179	21	1	12341	12518	28992726	28992904	9.00E-50
		chr20	86.84	190	20	3	12340	12524	29214231	29214420	9.00E-50
		chr20	89.7	165	13	3	12361	12524	29920569	29920730	9.00E-50
		chr20	86.84	190	19	5	12341	12525	31244022	31244210	9.00E-50
		chr20	88.82	170	17	2	12357	12524	36437573	36437404	9.00E-50
		chr20	86.91	191	17	7	12342	12526	37465957	37466145	9.00E-50
		chr20	87.23	188	16	7	12342	12524	38626578	38626394	9.00E-50
		chr20	88.82	170	18	1	12357	12525	40631069	40631238	9.00E-50
		chr20	88.51	174	17	3	12354	12524	43243385	43243212	9.00E-50
		chr20	87.78	180	18	4	12347	12525	43991884	43991708	9.00E-50
		chr20	89.29	168	14	3	12358	12523	44939658	44939493	9.00E-50
		chr20	93.62	141	6	3	12387	12525	46530941	46531080	9.00E-50
		chr20	88.95	172	14	5	12357	12525	47730038	47730207	9.00E-50
		chr20	88.57	175	15	4	12355	12524	49688073	49687899	9.00E-50
		chr20	85.78	204	17	11	12340	12539	2156451	2156256	3.00E-49
		chr20	87.43	183	18	4	12347	12526	2236488	2236308	3.00E-49
		chr20	86.53	193	18	7	12340	12525	4206226	4206417	3.00E-49
		chr20	88.76	169	17	2	12358	12525	4288700	4288533	3.00E-49
		chr20	85.93	199	21	7	12357	12551	5008514	5008319	3.00E-49
		chr20	86.98	192	14	9	12340	12525	5142478	5142664	3.00E-49
		chr20	87.1	186	19	3	12340	12520	5226825	5227010	3.00E-49
		chr20	87.29	181	21	2	12347	12526	5960885	5961064	3.00E-49
		chr20	93.53	139	8	1	12387	12524	6859644	6859782	3.00E-49
		chr20	86.91	191	16	7	12341	12524	7302164	7302352	3.00E-49
		chr20	90.51	158	11	4	12367	12523	7578399	7578553	3.00E-49
		chr20	88.82	170	16	3	12355	12522	7703133	7702965	3.00E-49
		chr20	90	160	15	1	12370	12528	7918790	7918949	3.00E-49
		chr20	87.43	183	17	5	12347	12524	8207189	8207008	3.00E-49
		chr20	88.95	172	12	6	12357	12525	8454452	8454285	3.00E-49
		chr20	88.82	170	15	4	12359	12524	8933198	8933367	3.00E-49
		chr20	88.82	170	16	3	12357	12523	9947286	9947117	3.00E-49
		chr20	88.89	171	13	6	12358	12525	9988620	9988787	3.00E-49
		chr20	88.89	171	14	4	12357	12524	10448267	10448435	3.00E-49
		chr20	86.84	190	17	7	12341	12524	10631031	10630844	3.00E-49
		chr20	88.76	169	18	1	12357	12524	11075311	11075479	3.00E-49
		chr20	86.91	191	16	6	12341	12524	11446521	11446709	3.00E-49
		chr20	90.45	157	14	1	12369	12524	11449107	11448951	3.00E-49
		chr20	88.82	170	16	3	12357	12524	11699669	11699501	3.00E-49
		chr20	86.14	202	15	10	12331	12524	11757500	11757696	3.00E-49
		chr20	87.85	181	15	6	12347	12524	13059211	13059035	3.00E-49
		chr20	92.36	144	11	0	12380	12523	13561448	13561591	3.00E-49
		chr20	87.5	184	16	6	12340	12519	14132169	14132349	3.00E-49
		chr20	87.1	186	18	5	12338	12518	19397203	19397019	3.00E-49
		chr20	86.6	194	16	6	12336	12526	22485754	22485940	3.00E-49
		chr20	86.6	194	17	8	12352	12539	27249945	27249755	3.00E-49
		chr20	89.22	167	14	4	12362	12526	27264081	27264245	3.00E-49
		chr20	88.89	171	14	4	12357	12524	28407134	28406966	3.00E-49
		chr20	88.76	169	18	1	12357	12524	28724392	28724560	3.00E-49
		chr20	90.97	155	11	3	12375	12526	29500033	29499879	3.00E-49
		chr20	87.43	183	18	3	12347	12524	29892017	29891835	3.00E-49
		chr20	88.95	172	12	6	12357	12524	32073734	32073902	3.00E-49
		chr20	86.29	197	18	8	12340	12531	42524501	42524309	3.00E-49
		chr20	88.76	169	18	1	12357	12524	44611097	44611265	3.00E-49
		chr20	93.53	139	8	1	12387	12524	48997353	48997215	3.00E-49
		chr20	88.76	169	16	2	12357	12524	1592481	1592647	1.00E-48
		chr20	88.3	171	18	2	12357	12525	2681748	2681918	1.00E-48
		chr20	88.3	171	18	2	12357	12525	3132404	3132574	1.00E-48
		chr20	88.37	172	17	3	12357	12526	3257166	3257336	1.00E-48
		chr20	86.53	193	17	7	12340	12528	3952537	3952724	1.00E-48
		chr20	84.58	214	24	8	12318	12525	4206011	4206221	1.00E-48
		chr20	94.07	135	7	1	12390	12523	4295999	4296133	1.00E-48
		chr20	86.91	191	14	8	12343	12525	4834798	4834611	1.00E-48
		chr20	86.32	190	23	3	12339	12525	5003974	5003785	1.00E-48
		chr20	87.1	186	17	6	12347	12525	5251498	5251683	1.00E-48
		chr20	85.5	200	23	5	12332	12525	5856403	5856204	1.00E-48
		chr20	86.46	192	19	6	12340	12525	6029586	6029396	1.00E-48
		chr20	88.69	168	18	1	12357	12524	6979125	6978959	1.00E-48
		chr20	87.71	179	16	4	12352	12524	7004077	7003899	1.00E-48
		chr20	87.57	177	21	1	12354	12529	7281953	7281777	1.00E-48
		chr20	90.38	156	13	1	12357	12512	8948066	8947913	1.00E-48
		chr20	86.39	191	20	5	12340	12525	10066738	10066927	1.00E-48
		chr20	88.51	174	13	7	12358	12524	10526478	10526305	1.00E-48
		chr20	86.84	190	16	8	12340	12525	10892304	10892488	1.00E-48
		chr20	89.09	165	17	1	12357	12520	10948118	10947954	1.00E-48
		chr20	85.94	192	25	2	12336	12525	11391023	11391214	1.00E-48
		chr20	86.77	189	17	7	12341	12524	11605745	11605560	1.00E-48
		chr20	86.29	197	16	8	12342	12529	11776351	11776545	1.00E-48
		chr20	85.93	199	19	7	12333	12525	12539504	12539309	1.00E-48
		chr20	89.22	167	12	4	12357	12521	12594719	12594881	1.00E-48
		chr20	86.36	198	14	11	12331	12525	13115605	13115792	1.00E-48
		chr20	90.38	156	13	2	12369	12523	18007793	18007639	1.00E-48
		chr20	88	175	18	3	12357	12529	19149620	19149447	1.00E-48
		chr20	87.78	180	14	6	12367	12539	20140776	20140598	1.00E-48
		chr20	88.82	170	14	4	12357	12524	21163634	21163800	1.00E-48
		chr20	88.57	175	11	8	12357	12527	25742803	25742972	1.00E-48
		chr20	87.17	187	15	6	12348	12526	28452596	28452781	1.00E-48
		chr20	87.93	174	19	2	12357	12529	28626708	28626536	1.00E-48
		chr20	88.07	176	15	5	12353	12526	29551070	29551241	1.00E-48
		chr20	93.01	143	5	3	12388	12526	36761320	36761179	1.00E-48
		chr20	89.57	163	13	4	12362	12522	37393358	37393198	1.00E-48
		chr20	88.07	176	16	4	12357	12529	43578119	43578292	1.00E-48
		chr20	91.84	147	11	1	12380	12525	43914878	43915024	1.00E-48
		chr20	86.77	189	18	6	12340	12523	44502826	44503012	1.00E-48
		chr20	88.37	172	16	4	12362	12531	46659188	46659357	1.00E-48
		chr20	89.09	165	16	2	12361	12524	47687981	47687818	1.00E-48
		chr20	92.36	144	10	1	12383	12525	47778334	47778191	1.00E-48
		chr20	90.79	152	13	1	12375	12525	1622744	1622895	4.00E-48
		chr20	88.24	170	18	2	12357	12524	3985801	3985632	4.00E-48
		chr20	85.78	204	14	11	12333	12526	5145407	5145605	4.00E-48
		chr20	86.39	191	18	7	12341	12525	6066375	6066563	4.00E-48
		chr20	88.24	170	18	2	12357	12525	7051955	7051787	4.00E-48
		chr20	88.24	170	18	2	12358	12525	8028462	8028293	4.00E-48
		chr20	87.03	185	17	5	12347	12524	8906759	8906575	4.00E-48
		chr20	85.93	199	17	9	12334	12525	10509375	10509181	4.00E-48
		chr20	91.78	146	10	2	12380	12524	10599146	10599290	4.00E-48
		chr20	89.16	166	12	4	12357	12521	11007452	11007292	4.00E-48
		chr20	88.3	171	17	2	12360	12529	11389984	11390152	4.00E-48
		chr20	86.39	191	18	7	12340	12523	12600960	12600771	4.00E-48
		chr20	88.37	172	15	4	12357	12525	13083347	13083516	4.00E-48
		chr20	88.62	167	17	2	12361	12526	13547381	13547546	4.00E-48
		chr20	88.37	172	15	5	12357	12525	13605362	13605193	4.00E-48
		chr20	89.16	166	13	4	12357	12519	19184795	19184632	4.00E-48
		chr20	86.46	192	17	7	12340	12524	20111723	20111912	4.00E-48
		chr20	84.4	218	21	10	12318	12525	21640950	21640736	4.00E-48
		chr20	86.15	195	17	7	12340	12528	29488537	29488347	4.00E-48
		chr20	90.79	152	12	2	12375	12525	29567936	29567786	4.00E-48
		chr20	88.3	171	17	2	12357	12526	29683236	29683068	4.00E-48
		chr20	87.29	181	18	4	12341	12516	29695740	29695560	4.00E-48
		chr20	88.69	168	16	3	12359	12524	29812532	29812698	4.00E-48
		chr20	85.93	199	17	9	12331	12521	32231536	32231731	4.00E-48
		chr20	87.57	177	19	3	12357	12531	37160917	37161092	4.00E-48
		chr20	88.24	170	19	1	12357	12525	46713443	46713274	4.00E-48
		chr20	87.29	181	18	4	12342	12521	47321919	47321743	4.00E-48
		chr20	89.51	162	13	3	12360	12517	49968696	49968857	4.00E-48
		chr20	86.39	191	17	8	12347	12531	3142747	3142560	2.00E-47
		chr20	88.3	171	15	5	12357	12524	3610186	3610018	2.00E-47
		chr20	87.5	176	18	3	12352	12524	6354353	6354527	2.00E-47
		chr20	91.28	149	9	4	12387	12533	6454279	6454425	2.00E-47
		chr20	88.17	169	19	1	12357	12524	6781155	6780987	2.00E-47
		chr20	91.72	145	10	2	12357	12500	6807427	6807284	2.00E-47
		chr20	86.63	187	17	8	12340	12523	7075418	7075599	2.00E-47
		chr20	84.36	211	26	6	12334	12539	7271651	7271443	2.00E-47
		chr20	86.39	191	17	8	12337	12527	7890604	7890785	2.00E-47
		chr20	88.24	170	16	2	12357	12522	10004552	10004721	2.00E-47
		chr20	85.02	207	20	9	12329	12525	10610237	10610032	2.00E-47
		chr20	86.22	196	13	9	12342	12525	10963471	10963664	2.00E-47
		chr20	93.38	136	8	1	12387	12521	11480266	11480131	2.00E-47
		chr20	88.24	170	17	3	12357	12524	12555963	12555795	2.00E-47
		chr20	87.03	185	14	7	12336	12511	12581998	12582181	2.00E-47
		chr20	88.24	170	17	3	12357	12525	13105498	13105331	2.00E-47
		chr20	92.81	139	8	2	12387	12524	13570457	13570320	2.00E-47
		chr20	85.57	201	17	10	12331	12525	13605745	13605551	2.00E-47
		chr20	86.32	190	19	5	12340	12524	13938045	13937858	2.00E-47
		chr20	88.24	170	17	2	12358	12524	13964625	13964456	2.00E-47
		chr20	87.36	182	13	6	12347	12525	17816077	17816251	2.00E-47
		chr20	86.39	191	16	8	12335	12518	18076541	18076728	2.00E-47
		chr20	89.51	162	12	4	12358	12516	18503743	18503584	2.00E-47
		chr20	93.43	137	6	3	12390	12524	18907456	18907321	2.00E-47
		chr20	85.07	201	25	5	12331	12527	22850606	22850805	2.00E-47
		chr20	85.22	203	20	8	12331	12524	25456379	25456178	2.00E-47
		chr20	88.17	169	19	1	12357	12524	27293894	27294062	2.00E-47
		chr20	90.26	154	13	2	12373	12524	27522813	27522966	2.00E-47
		chr20	86.08	194	18	7	12340	12524	29165231	29165424	2.00E-47
		chr20	93.43	137	6	3	12390	12524	29968260	29968395	2.00E-47
		chr20	86.89	183	19	4	12342	12524	30308476	30308299	2.00E-47
		chr20	86.77	189	14	8	12340	12526	31205193	31205014	2.00E-47
		chr20	87.43	175	20	2	12352	12524	35395100	35394926	2.00E-47
		chr20	88.24	170	16	2	12357	12522	35545655	35545824	2.00E-47
		chr20	88.24	170	17	3	12358	12526	40984722	40984555	2.00E-47
		chr20	87.93	174	16	4	12359	12529	44583160	44582989	2.00E-47
		chr20	88.69	168	14	5	12360	12524	46667014	46667179	2.00E-47
		chr20	86.1	187	24	2	12340	12524	46841087	46840901	2.00E-47
		chr20	86.67	180	22	2	12347	12524	4005772	4005593	5.00E-47
		chr20	86.89	183	17	5	12347	12524	6361067	6360887	5.00E-47
		chr20	86.96	184	14	7	12357	12531	6830653	6830835	5.00E-47
		chr20	88.1	168	19	1	12357	12523	7580816	7580983	5.00E-47
		chr20	88.24	170	15	5	12357	12524	7603243	7603409	5.00E-47
		chr20	86.1	187	22	4	12340	12524	8047052	8047236	5.00E-47
		chr20	86.1	187	22	4	12340	12524	8066395	8066579	5.00E-47
		chr20	86.49	185	19	5	12343	12524	9740273	9740454	5.00E-47
		chr20	88.24	170	15	3	12357	12521	10693175	10693006	5.00E-47
		chr20	89.44	161	12	5	12368	12524	12651328	12651487	5.00E-47
		chr20	86.81	182	19	5	12347	12524	17709334	17709514	5.00E-47
		chr20	91.67	144	10	2	12387	12529	18049711	18049569	5.00E-47
		chr20	88.55	166	15	4	12362	12524	19695087	19694923	5.00E-47
		chr20	88.3	171	13	5	12357	12526	25324928	25324764	5.00E-47
		chr20	86.34	183	23	2	12343	12524	25750502	25750683	5.00E-47
		chr20	93.98	133	5	3	12395	12525	27230957	27231088	5.00E-47
		chr20	91.16	147	12	1	12380	12525	27243766	27243912	5.00E-47
		chr20	86.56	186	17	4	12340	12520	27247338	27247156	5.00E-47
		chr20	87.79	172	18	3	12357	12526	28649481	28649311	5.00E-47
		chr20	85.71	196	18	8	12340	12525	28731329	28731134	5.00E-47
		chr20	86.39	191	15	7	12341	12522	29618982	29619170	5.00E-47
		chr20	86.32	190	17	5	12342	12525	29983337	29983523	5.00E-47
		chr20	92.2	141	10	1	12388	12527	31944343	31944483	5.00E-47
		chr20	87.86	173	16	4	12357	12525	37216233	37216404	5.00E-47
		chr20	88.62	167	14	4	12362	12526	42287936	42288099	5.00E-47
		chr20	86.41	184	20	4	12349	12530	3247803	3247983	2.00E-46
		chr20	86.39	191	12	9	12340	12524	4854083	4854265	2.00E-46
		chr20	92.14	140	9	2	12387	12525	6005645	6005507	2.00E-46
		chr20	92.7	137	9	1	12382	12517	7136096	7136232	2.00E-46
		chr20	87.43	175	16	6	12357	12525	8101184	8101010	2.00E-46
		chr20	87.65	170	19	2	12357	12524	9383798	9383967	2.00E-46
		chr20	86.81	182	17	6	12347	12522	10015764	10015944	2.00E-46
		chr20	90.13	152	14	1	12340	12490	10022140	10022291	2.00E-46
		chr20	86.1	187	20	6	12345	12527	10887923	10888107	2.00E-46
		chr20	87.79	172	16	4	12357	12523	11046252	11046423	2.00E-46
		chr20	87.72	171	17	4	12372	12540	12040074	12040242	2.00E-46
		chr20	88.17	169	14	6	12357	12524	12986702	12986865	2.00E-46
		chr20	85.13	195	26	3	12333	12524	14086973	14086779	2.00E-46
		chr20	92.14	140	9	2	12386	12524	15583671	15583533	2.00E-46
		chr20	86.96	184	13	8	12340	12521	17857987	17858161	2.00E-46
		chr20	86.34	183	22	3	12343	12523	19182283	19182102	2.00E-46
		chr20	87.08	178	18	3	12357	12529	20949155	20948978	2.00E-46
		chr20	85.79	190	22	4	12347	12531	20967895	20968084	2.00E-46
		chr20	88.48	165	15	3	12362	12524	21237652	21237814	2.00E-46
		chr20	87.65	170	19	2	12357	12524	23656297	23656128	2.00E-46
		chr20	87.15	179	15	5	12347	12524	23777451	23777280	2.00E-46
		chr20	87.65	170	20	1	12356	12524	25919956	25919787	2.00E-46
		chr20	85.64	188	26	1	12340	12526	27294252	27294439	2.00E-46
		chr20	87.79	172	16	4	12352	12518	27552376	27552205	2.00E-46
		chr20	86.74	181	19	3	12347	12522	28644841	28644661	2.00E-46
		chr20	89.74	156	12	2	12380	12531	29101318	29101473	2.00E-46
		chr20	94.53	128	6	1	12397	12523	29712196	29712069	2.00E-46
		chr20	86.39	191	13	7	12347	12525	30421691	30421880	2.00E-46
		chr20	91.1	146	12	1	12380	12524	31039664	31039809	2.00E-46
		chr20	91.16	147	10	3	12349	12493	36664672	36664527	2.00E-46
		chr20	88.41	164	18	1	12362	12524	44633376	44633539	2.00E-46
		chr20	87.01	177	19	4	12347	12520	47380544	47380369	2.00E-46
		chr20	92.14	140	10	1	12390	12528	47388794	47388933	2.00E-46
		chr20	89.24	158	16	1	12368	12524	47610654	47610811	2.00E-46
		chr20	87.57	169	19	2	12358	12525	3220144	3220311	7.00E-46
		chr20	87.08	178	16	5	12352	12524	4135527	4135352	7.00E-46
		chr20	87.08	178	15	6	12352	12524	4895888	4895714	7.00E-46
		chr20	92.65	136	9	1	12357	12491	5828265	5828130	7.00E-46
		chr20	87.57	169	19	2	12357	12524	6102591	6102758	7.00E-46
		chr20	92.09	139	10	1	12389	12526	6937894	6938032	7.00E-46
		chr20	87.43	175	15	6	12357	12526	7047741	7047569	7.00E-46
		chr20	85.71	189	21	4	12357	12539	7263284	7263096	7.00E-46
		chr20	86.52	178	23	1	12357	12533	7989686	7989863	7.00E-46
		chr20	91.55	142	10	2	12387	12527	8447255	8447395	7.00E-46
		chr20	91.61	143	9	2	12357	12498	9913771	9913911	7.00E-46
		chr20	89.68	155	13	3	12375	12527	10415546	10415699	7.00E-46
		chr20	87.65	170	17	3	12362	12529	10795632	10795465	7.00E-46
		chr20	90.07	151	13	2	12375	12524	12592426	12592277	7.00E-46
		chr20	87.72	171	16	4	12357	12524	15241494	15241662	7.00E-46
		chr20	88.89	162	13	4	12357	12515	17847749	17847590	7.00E-46
		chr20	86.67	180	19	4	12347	12525	18088014	18088189	7.00E-46
		chr20	86.67	180	18	5	12359	12533	19003466	19003288	7.00E-46
		chr20	90.13	152	12	3	12347	12496	24791221	24791071	7.00E-46
		chr20	88.34	163	17	2	12363	12524	25119130	25119291	7.00E-46
		chr20	87.01	177	17	5	12348	12521	25691469	25691296	7.00E-46
		chr20	87.28	173	18	4	12356	12524	29600285	29600457	7.00E-46
		chr20	85.71	196	14	10	12336	12521	29740220	29740411	7.00E-46
		chr20	92.09	139	10	1	12387	12524	29824041	29824179	7.00E-46
		chr20	95.16	124	5	1	12402	12524	31113370	31113493	7.00E-46
		chr20	92.09	139	10	1	12387	12524	42759065	42758927	7.00E-46
		chr20	87.57	169	20	1	12357	12524	43005494	43005662	7.00E-46
		chr20	92.09	139	10	1	12387	12524	46569059	46568921	7.00E-46
		chr20	87.01	177	17	5	12357	12528	46842848	46843023	7.00E-46
		chr20	87.95	166	19	1	12357	12521	54989587	54989422	7.00E-46
		chr20	87.57	169	17	4	12358	12524	3664510	3664344	3.00E-45
		chr20	86.93	176	17	5	12354	12524	4878152	4877978	3.00E-45
		chr20	86.86	175	19	4	12352	12524	5345060	5345232	3.00E-45
		chr20	87.28	173	17	5	12355	12524	6161578	6161748	3.00E-45
		chr20	90	150	14	1	12374	12522	6797249	6797100	3.00E-45
		chr20	87.88	165	18	2	12362	12524	6890838	6890674	3.00E-45
		chr20	88.27	162	17	2	12357	12517	7200850	7200690	3.00E-45
		chr20	87.72	171	13	5	12357	12525	7293425	7293589	3.00E-45
		chr20	87.01	177	16	4	12350	12525	7326876	7327046	3.00E-45
		chr20	90.97	144	12	1	12380	12522	7522825	7522682	3.00E-45
		chr20	87.79	172	12	6	12357	12525	7713367	7713202	3.00E-45
		chr20	87.57	169	17	4	12359	12524	8183622	8183455	3.00E-45
		chr20	86.02	186	18	7	12342	12523	8501224	8501405	3.00E-45
		chr20	85.64	188	21	5	12357	12539	8610987	8610801	3.00E-45
		chr20	90.48	147	12	2	12380	12525	9691238	9691383	3.00E-45
		chr20	87.21	172	19	3	12363	12532	13866715	13866885	3.00E-45
		chr20	85.95	185	20	5	12344	12525	15560399	15560218	3.00E-45
		chr20	87.5	168	19	2	12357	12523	16053801	16053967	3.00E-45
		chr20	86.34	183	17	4	12352	12526	25319296	25319478	3.00E-45
		chr20	88.02	167	14	5	12358	12521	25406971	25407134	3.00E-45
		chr20	86.19	181	21	4	12347	12526	25579651	25579474	3.00E-45
		chr20	85.79	183	25	1	12358	12539	27848975	27849157	3.00E-45
		chr20	85.71	189	19	5	12342	12523	28502471	28502284	3.00E-45
		chr20	87.21	172	18	4	12357	12525	28653194	28653364	3.00E-45
		chr20	87.5	168	20	1	12357	12523	29580978	29581145	3.00E-45
		chr20	85.79	190	18	6	12341	12524	30890159	30889973	3.00E-45
		chr20	90.97	144	12	1	12357	12499	44378091	44377948	3.00E-45
		chr20	92.03	138	9	2	12390	12525	45423825	45423962	3.00E-45
		chr20	92.14	140	6	4	12357	12493	47821857	47821720	3.00E-45
		chr20	86.26	182	19	5	12347	12524	49257916	49257737	3.00E-45
		chr20	92.03	138	10	1	12387	12523	49926560	49926697	3.00E-45
		chr20	88.75	160	12	5	12341	12499	1333556	1333402	9.00E-45
		chr20	86.44	177	20	2	12357	12529	3177992	3177816	9.00E-45
		chr20	87.57	169	16	4	12359	12524	4010355	4010189	9.00E-45
		chr20	91.97	137	9	2	12387	12522	5998647	5998512	9.00E-45
		chr20	90.91	143	11	2	12387	12528	6020486	6020345	9.00E-45
		chr20	91.97	137	10	1	12387	12522	6634893	6634757	9.00E-45
		chr20	89.03	155	16	1	12341	12494	6874249	6874403	9.00E-45
		chr20	93.13	131	8	1	12397	12526	6879102	6879232	9.00E-45
		chr20	85.13	195	20	7	12336	12523	7088430	7088622	9.00E-45
		chr20	85.87	184	20	5	12347	12524	7312376	7312193	9.00E-45
		chr20	84.97	193	23	6	12337	12527	7641896	7641708	9.00E-45
		chr20	84.24	203	25	7	12329	12525	8154568	8154367	9.00E-45
		chr20	91.97	137	10	1	12392	12527	8240142	8240006	9.00E-45
		chr20	86.59	179	17	5	12340	12513	8366988	8367164	9.00E-45
		chr20	86.44	177	21	3	12340	12513	9178289	9178465	9.00E-45
		chr20	87.57	169	16	5	12358	12524	10481707	10481542	9.00E-45
		chr20	91.49	141	9	3	12390	12527	12549187	12549047	9.00E-45
		chr20	87.06	170	20	2	12357	12524	13225385	13225554	9.00E-45
		chr20	87.06	170	20	2	12358	12526	18822403	18822235	9.00E-45
		chr20	89.03	155	16	1	12358	12511	22429647	22429493	9.00E-45
		chr20	87.36	174	12	7	12347	12511	24049208	24049380	9.00E-45
		chr20	85.64	195	12	10	12334	12524	25201394	25201212	9.00E-45
		chr20	87.57	169	15	5	12358	12522	28947875	28947709	9.00E-45
		chr20	90.91	143	12	1	12358	12499	29111915	29111773	9.00E-45
		chr20	87.57	169	16	2	12357	12520	29112960	29112792	9.00E-45
		chr20	94.4	125	6	1	12403	12526	29138386	29138262	9.00E-45
		chr20	85.56	187	21	4	12340	12523	29829274	29829091	9.00E-45
		chr20	85.87	184	20	4	12347	12524	38768896	38768713	9.00E-45
		chr20	87.95	166	14	4	12362	12525	40084851	40085012	9.00E-45
		chr20	85.26	190	23	5	12340	12524	41235374	41235185	9.00E-45
		chr20	91.43	140	10	2	12387	12525	44074458	44074320	9.00E-45
		chr20	87.95	166	15	5	12362	12525	47418553	47418391	9.00E-45
		chr20	86.78	174	17	4	12357	12524	1515835	1515662	3.00E-44
		chr20	92.03	138	6	5	12387	12522	2819586	2819452	3.00E-44
		chr20	86.19	181	18	6	12347	12524	2969327	2969151	3.00E-44
		chr20	86.11	180	19	6	12347	12524	4757898	4757723	3.00E-44
		chr20	87.35	166	19	2	12357	12521	5897969	5898133	3.00E-44
		chr20	87.8	164	17	3	12361	12523	6574271	6574110	3.00E-44
		chr20	86.98	169	20	2	12358	12525	6802100	6802267	3.00E-44
		chr20	91.3	138	12	0	12387	12524	6986112	6986249	3.00E-44
		chr20	85.95	185	16	6	12352	12526	9606831	9606647	3.00E-44
		chr20	87.73	163	18	2	12363	12524	10504618	10504779	3.00E-44
		chr20	91.43	140	9	2	12387	12525	10521146	10521009	3.00E-44
		chr20	87.28	173	13	8	12333	12499	10786145	10786314	3.00E-44
		chr20	91.91	136	10	1	12390	12524	11837852	11837987	3.00E-44
		chr20	87.8	164	16	4	12362	12524	12491983	12492143	3.00E-44
		chr20	85.87	184	19	7	12347	12524	13751068	13751250	3.00E-44
		chr20	86.78	174	18	5	12354	12525	15777233	15777063	3.00E-44
		chr20	87.73	163	19	1	12357	12518	16246105	16245943	3.00E-44
		chr20	85.79	183	21	2	12347	12524	18817123	18817305	3.00E-44
		chr20	85.64	188	18	5	12347	12525	19236362	19236549	3.00E-44
		chr20	87.06	170	19	2	12357	12525	19296337	19296504	3.00E-44
		chr20	86.19	181	18	5	12347	12520	23114558	23114738	3.00E-44
		chr20	88.12	160	18	1	12362	12520	28444967	28444808	3.00E-44
		chr20	89.47	152	13	3	12341	12491	29552649	29552500	3.00E-44
		chr20	85.05	194	20	8	12336	12524	32166780	32166591	3.00E-44
		chr20	85.34	191	18	8	12338	12525	45240889	45240706	3.00E-44
		chr20	86.9	168	20	2	12334	12499	3243697	3243864	1.00E-43
		chr20	86.63	172	20	3	12357	12526	3416100	3415930	1.00E-43
		chr20	87.35	166	18	2	12360	12524	3565396	3565233	1.00E-43
		chr20	88.34	163	10	4	12357	12518	3703273	3703119	1.00E-43
		chr20	84.26	197	25	5	12331	12524	4034297	4034104	1.00E-43
		chr20	93.65	126	6	2	12403	12527	4197303	4197427	1.00E-43
		chr20	91.91	136	8	3	12340	12474	5223671	5223804	1.00E-43
		chr20	86.36	176	18	4	12348	12518	7074088	7074262	1.00E-43
		chr20	84.5	200	20	7	12332	12524	7220634	7220829	1.00E-43
		chr20	86.98	169	19	3	12360	12525	8088664	8088832	1.00E-43
		chr20	89.47	152	11	4	12366	12515	9627101	9626953	1.00E-43
		chr20	84	200	27	5	12329	12523	9756254	9756055	1.00E-43
		chr20	88.61	158	13	4	12371	12525	10489255	10489410	1.00E-43
		chr20	87.27	165	20	1	12361	12524	13005658	13005822	1.00E-43
		chr20	86.03	179	20	4	12347	12521	18279048	18278871	1.00E-43
		chr20	86.9	168	21	1	12358	12524	27752616	27752783	1.00E-43
		chr20	84.24	203	21	8	12329	12525	30078401	30078204	1.00E-43
		chr20	86.55	171	22	1	12357	12526	37144859	37144689	1.00E-43
		chr20	84.77	197	18	9	12341	12525	43421421	43421617	1.00E-43
		chr20	91.37	139	9	3	12389	12525	47002402	47002539	1.00E-43
		chr20	91.3	138	11	1	12386	12522	50421891	50421754	1.00E-43
		chr20	86.36	176	18	5	12333	12502	50727347	50727522	1.00E-43
		chr20	86.59	179	11	8	12347	12521	4229559	4229728	4.00E-43
		chr20	86.21	174	20	4	12357	12527	4898016	4897844	4.00E-43
		chr20	85.34	191	14	12	12334	12523	4908106	4908283	4.00E-43
		chr20	84.29	191	28	2	12334	12523	6567386	6567575	4.00E-43
		chr20	90.71	140	11	2	12353	12490	6791598	6791737	4.00E-43
		chr20	92.37	131	9	1	12397	12526	6811555	6811685	4.00E-43
		chr20	84.97	193	18	9	12341	12527	6921246	6921433	4.00E-43
		chr20	87.27	165	18	3	12360	12524	6924944	6924783	4.00E-43
		chr20	84.77	197	16	10	12340	12525	7585651	7585458	4.00E-43
		chr20	85.64	181	21	5	12357	12535	7645917	7645740	4.00E-43
		chr20	91.3	138	9	3	12390	12525	10986828	10986692	4.00E-43
		chr20	85.96	178	19	5	12352	12527	11507775	11507948	4.00E-43
		chr20	86.47	170	21	2	12357	12524	12544364	12544533	4.00E-43
		chr20	92.97	128	7	2	12399	12524	13592787	13592660	4.00E-43
		chr20	85.71	182	19	5	12355	12530	13931425	13931245	4.00E-43
		chr20	89.73	146	14	1	12380	12524	19994149	19994004	4.00E-43
		chr20	93.65	126	5	3	12387	12510	22654996	22655120	4.00E-43
		chr20	85.96	178	19	5	12354	12525	25588309	25588132	4.00E-43
		chr20	93.6	125	7	1	12402	12525	27131217	27131093	4.00E-43
		chr20	92.37	131	9	1	12395	12524	28681998	28682128	4.00E-43
		chr20	92.37	131	9	1	12395	12524	28730292	28730162	4.00E-43
		chr20	87.97	158	17	2	12369	12524	30040490	30040647	4.00E-43
		chr20	92.97	128	8	1	12401	12527	31496668	31496795	4.00E-43
		chr20	84.74	190	23	5	12340	12524	32069800	32069612	4.00E-43
		chr20	85.96	178	19	4	12359	12531	34040497	34040673	4.00E-43
		chr20	86.47	170	21	2	12357	12524	35354378	35354547	4.00E-43
		chr20	85.41	185	20	5	12347	12525	42407574	42407391	4.00E-43
		chr20	83.92	199	27	4	12331	12524	43246380	43246578	4.00E-43
		chr20	85.48	186	17	7	12347	12526	44373667	44373848	4.00E-43
		chr20	87.97	158	18	1	12368	12524	44394881	44394724	4.00E-43
		chr20	87.27	165	18	3	12361	12524	45253765	45253927	4.00E-43
		chr20	86.83	167	18	3	12334	12499	1549031	1549194	2.00E-42
		chr20	87.5	160	19	1	12357	12515	2116020	2115861	2.00E-42
		chr20	84.62	195	18	9	12334	12522	3436552	3436740	2.00E-42
		chr20	92.91	127	8	1	12401	12526	5165093	5164967	2.00E-42
		chr20	88.39	155	14	3	12363	12515	6560329	6560177	2.00E-42
		chr20	83.89	211	15	14	12334	12539	6874429	6874625	2.00E-42
		chr20	93.55	124	7	1	12402	12524	7176787	7176664	2.00E-42
		chr20	89.73	146	12	2	12387	12531	7362723	7362580	2.00E-42
		chr20	86.83	167	19	3	12361	12525	8280073	8279908	2.00E-42
		chr20	87.2	164	18	3	12362	12524	8837513	8837352	2.00E-42
		chr20	86.9	168	16	5	12357	12521	10893299	10893135	2.00E-42
		chr20	83.66	202	25	6	12327	12523	10984766	10984568	2.00E-42
		chr20	84.82	191	20	7	12340	12524	11398429	11398242	2.00E-42
		chr20	86.9	168	17	4	12358	12522	11418660	11418495	2.00E-42
		chr20	91.24	137	8	2	12390	12522	11440660	11440524	2.00E-42
		chr20	84.82	191	20	8	12335	12523	12232982	12232799	2.00E-42
		chr20	90.71	140	10	3	12389	12526	18025398	18025260	2.00E-42
		chr20	84.1	195	25	4	12334	12522	18954497	18954691	2.00E-42
		chr20	86.55	171	17	5	12354	12522	20442600	20442434	2.00E-42
		chr20	91.73	133	9	2	12399	12530	22561754	22561885	2.00E-42
		chr20	87.27	165	16	3	12340	12499	28082765	28082601	2.00E-42
		chr20	89.66	145	14	1	12380	12523	29004614	29004758	2.00E-42
		chr20	86.98	169	15	5	12357	12520	29046646	29046812	2.00E-42
		chr20	88.74	151	16	1	12375	12524	29774881	29774731	2.00E-42
		chr20	90.65	139	12	1	12387	12524	31301809	31301947	2.00E-42
		chr20	85.88	177	19	4	12347	12518	41203772	41203597	2.00E-42
		chr20	85.96	178	18	6	12354	12525	41545709	41545885	2.00E-42
		chr20	84.16	202	18	10	12335	12525	42709816	42709618	2.00E-42
		chr20	92.31	130	9	1	12396	12524	46667522	46667651	2.00E-42
		chr20	86.47	170	20	3	12357	12524	50617037	50616869	2.00E-42
		chr20	91.18	136	9	3	12390	12523	5281549	5281683	6.00E-42
		chr20	87.82	156	17	2	12365	12518	5498223	5498378	6.00E-42
		chr20	86.55	171	15	6	12357	12524	7961071	7961236	6.00E-42
		chr20	90.07	141	13	1	12387	12526	9727714	9727854	6.00E-42
		chr20	93.5	123	7	1	12403	12524	10000247	10000125	6.00E-42
		chr20	87.97	158	14	4	12340	12496	10093050	10092897	6.00E-42
		chr20	91.11	135	11	1	12390	12523	11104579	11104445	6.00E-42
		chr20	87.58	161	15	4	12340	12495	12963727	12963567	6.00E-42
		chr20	84.66	189	21	7	12341	12526	13053706	13053523	6.00E-42
		chr20	89.58	144	13	2	12387	12529	16114924	16115066	6.00E-42
		chr20	83.41	211	19	13	12331	12526	19923779	19923570	6.00E-42
		chr20	89.12	147	14	2	12380	12524	22445032	22445178	6.00E-42
		chr20	84.86	185	22	5	12342	12525	25456804	25456625	6.00E-42
		chr20	86.29	175	14	10	12357	12529	27472071	27471905	6.00E-42
		chr20	90.07	141	13	1	12387	12526	28464069	28463929	6.00E-42
		chr20	86.21	174	17	5	12357	12525	29024453	29024624	6.00E-42
		chr20	85.56	180	19	6	12347	12523	29364903	29365078	6.00E-42
		chr20	88.74	151	13	3	12373	12522	29808789	29808936	6.00E-42
		chr20	94.83	116	6	0	12409	12524	36492318	36492433	6.00E-42
		chr20	86.36	176	12	7	12347	12518	37594061	37593894	6.00E-42
		chr20	88.67	150	15	2	12377	12525	44172136	44171988	6.00E-42
		chr20	92.86	126	8	1	12400	12524	45927298	45927423	6.00E-42
		chr20	85.71	182	15	9	12347	12524	47470012	47469838	6.00E-42
		chr20	85.56	180	19	6	12345	12521	52756057	52756232	6.00E-42
		chr20	83.08	201	30	4	12342	12540	3591452	3591254	2.00E-41
		chr20	86.36	176	11	8	12352	12524	3960294	3960129	2.00E-41
		chr20	84.54	194	17	9	12340	12524	4065278	4065089	2.00E-41
		chr20	90	140	12	2	12387	12524	4895181	4895042	2.00E-41
		chr20	85.8	176	18	6	12352	12524	6351034	6350863	2.00E-41
		chr20	84.86	185	21	6	12338	12515	6553604	6553420	2.00E-41
		chr20	86.83	167	15	6	12336	12495	6785335	6785169	2.00E-41
		chr20	91.6	131	10	1	12396	12525	7755732	7755602	2.00E-41
		chr20	84.57	188	22	7	12343	12525	7774311	7774126	2.00E-41
		chr20	83.58	201	24	8	12331	12525	9904275	9904078	2.00E-41
		chr20	83.94	193	26	5	12332	12520	11031283	11031474	2.00E-41
		chr20	82.94	211	24	7	12347	12546	11456129	11455920	2.00E-41
		chr20	88.31	154	12	3	12342	12490	11994429	11994581	2.00E-41
		chr20	90.58	138	10	2	12388	12524	13181492	13181357	2.00E-41
		chr20	84.82	191	15	12	12341	12524	14298102	14297919	2.00E-41
		chr20	86.47	170	15	5	12340	12501	17963961	17964130	2.00E-41
		chr20	84.78	184	22	4	12345	12524	22326064	22326245	2.00E-41
		chr20	85.56	180	16	7	12352	12522	25596583	25596761	2.00E-41
		chr20	87.04	162	17	3	12343	12502	29100699	29100540	2.00E-41
		chr20	85.03	187	17	6	12347	12524	29141485	29141301	2.00E-41
		chr20	91.67	132	8	3	12387	12515	35405608	35405477	2.00E-41
		chr20	91.6	131	10	1	12388	12517	37206721	37206591	2.00E-41
		chr20	90.14	142	9	5	12387	12524	45236931	45236791	2.00E-41
		chr20	90.51	137	9	4	12388	12522	2858694	2858560	7.00E-41
		chr20	86.31	168	17	5	12359	12522	3010749	3010914	7.00E-41
		chr20	93.39	121	7	1	12357	12476	3156865	3156985	7.00E-41
		chr20	86.88	160	19	2	12369	12526	3312995	3312836	7.00E-41
		chr20	89.93	139	12	2	12387	12524	5003382	5003245	7.00E-41
		chr20	89.12	147	10	5	12347	12489	6051465	6051321	7.00E-41
		chr20	91.54	130	10	1	12396	12524	6623779	6623908	7.00E-41
		chr20	85.88	170	21	3	12357	12524	6850275	6850107	7.00E-41
		chr20	86.31	168	18	5	12357	12521	7198597	7198762	7.00E-41
		chr20	90.44	136	12	1	12352	12486	7220367	7220502	7.00E-41
		chr20	85.03	187	15	10	12342	12524	7617859	7618036	7.00E-41
		chr20	86.05	172	16	4	12357	12524	8353607	8353774	7.00E-41
		chr20	87.04	162	15	4	12341	12499	9971682	9971840	7.00E-41
		chr20	88.08	151	17	1	12347	12496	9982288	9982438	7.00E-41
		chr20	87.04	162	16	4	12342	12499	10989175	10989015	7.00E-41
		chr20	85.71	182	11	9	12357	12525	11170118	11170297	7.00E-41
		chr20	83.94	193	23	5	12340	12524	13611850	13612042	7.00E-41
		chr20	86.31	168	18	4	12357	12521	19510234	19510399	7.00E-41
		chr20	89.44	142	13	2	12383	12524	25210680	25210819	7.00E-41
		chr20	83.5	200	24	8	12333	12526	29088159	29088355	7.00E-41
		chr20	92.74	124	8	1	12402	12524	29129241	29129364	7.00E-41
		chr20	83.96	187	28	2	12340	12524	29815498	29815312	7.00E-41
		chr20	90.51	137	10	3	12390	12524	29971034	29971169	7.00E-41
		chr20	85.88	177	13	9	12357	12523	31031862	31031688	7.00E-41
		chr20	88.39	155	9	7	12354	12502	32177314	32177465	7.00E-41
		chr20	85.31	177	21	5	12357	12531	34515419	34515592	7.00E-41
		chr20	85.39	178	18	6	12348	12519	35013351	35013176	7.00E-41
		chr20	87.04	162	15	5	12352	12509	37568120	37568279	7.00E-41
		chr20	89.44	142	13	2	12389	12528	43652243	43652102	7.00E-41
		chr20	89.93	139	13	1	12387	12524	43839193	43839055	7.00E-41
		chr20	85.11	188	12	9	12342	12524	47483636	47483812	7.00E-41
		chr20	84.54	194	14	14	12342	12532	54314980	54314800	7.00E-41
		chr20	87.26	157	17	2	12357	12512	1706718	1706564	3.00E-40
		chr20	83.5	200	22	9	12331	12524	3149166	3148972	3.00E-40
		chr20	90.91	132	11	1	12393	12523	7229909	7230040	3.00E-40
		chr20	92.13	127	6	4	12400	12524	7538758	7538882	3.00E-40
		chr20	84.49	187	20	8	12342	12524	9872393	9872574	3.00E-40
		chr20	83.67	196	22	8	12334	12524	11584724	11584534	3.00E-40
		chr20	85.23	176	20	4	12355	12526	12922118	12921945	3.00E-40
		chr20	87.18	156	18	2	12387	12541	14297401	14297247	3.00E-40
		chr20	85.55	173	20	4	12357	12525	16714074	16713903	3.00E-40
		chr20	85.55	173	20	4	12357	12525	16871966	16871795	3.00E-40
		chr20	83.85	192	23	7	12340	12524	19056754	19056564	3.00E-40
		chr20	84.7	183	21	6	12347	12524	22504497	22504677	3.00E-40
		chr20	90.37	135	12	1	12394	12527	26223080	26223214	3.00E-40
		chr20	85.55	173	20	4	12357	12524	28342244	28342416	3.00E-40
		chr20	92.68	123	8	1	12404	12525	28730710	28730832	3.00E-40
		chr20	91.47	129	10	1	12398	12525	29162928	29163056	3.00E-40
		chr20	85.55	173	20	5	12354	12522	48301234	48301063	3.00E-40
		chr20	88	150	16	1	12375	12524	49006379	49006232	3.00E-40
		chr20	86.23	167	16	7	12347	12511	3172381	3172220	9.00E-40
		chr20	90.84	131	11	1	12373	12502	5079059	5078929	9.00E-40
		chr20	92.62	122	7	2	12402	12522	6980320	6980440	9.00E-40
		chr20	85.96	171	14	7	12357	12524	7313977	7313814	9.00E-40
		chr20	87.66	154	14	4	12348	12499	7683496	7683646	9.00E-40
		chr20	85.88	170	17	5	12340	12502	7978221	7978052	9.00E-40
		chr20	86.71	158	20	1	12357	12513	8866465	8866622	9.00E-40
		chr20	83.77	191	23	6	12340	12524	10644136	10644324	9.00E-40
		chr20	92	125	8	2	12406	12529	11399647	11399524	9.00E-40
		chr20	87.18	156	16	3	12357	12510	11507055	11507208	9.00E-40
		chr20	85.71	175	14	8	12355	12524	12112537	12112369	9.00E-40
		chr20	83.67	196	19	11	12341	12525	12826335	12826528	9.00E-40
		chr20	85	180	18	5	12347	12525	12926329	12926158	9.00E-40
		chr20	88.08	151	12	5	12348	12492	14280646	14280796	9.00E-40
		chr20	85.63	174	16	9	12330	12499	18822138	18821970	9.00E-40
		chr20	84.18	196	13	8	12333	12523	25203874	25203692	9.00E-40
		chr20	83.96	187	24	5	12335	12518	25256086	25256269	9.00E-40
		chr20	85.55	173	18	3	12352	12523	25871376	25871542	9.00E-40
		chr20	85.8	169	19	5	12357	12523	27329330	27329495	9.00E-40
		chr20	92	125	9	1	12402	12525	27554771	27554647	9.00E-40
		chr20	89.29	140	13	2	12387	12524	28176759	28176620	9.00E-40
		chr20	84.18	196	13	8	12343	12522	29091003	29090810	9.00E-40
		chr20	91.94	124	10	0	12402	12525	29799798	29799921	9.00E-40
		chr20	89.93	139	9	4	12388	12524	29892407	29892272	9.00E-40
		chr20	85.14	175	20	6	12345	12516	34358066	34358237	9.00E-40
		chr20	83.51	194	25	5	12336	12523	41024308	41024116	9.00E-40
		chr20	90.84	131	11	1	12395	12524	44454677	44454547	9.00E-40
		chr20	92.62	122	7	2	12399	12519	47396534	47396414	9.00E-40
		chr20	85.54	166	22	2	12361	12524	1568840	1568675	3.00E-39
		chr20	89.71	136	13	1	12390	12524	1762273	1762138	3.00E-39
		chr20	83.51	194	22	8	12334	12525	2958515	2958700	3.00E-39
		chr20	92.56	121	8	1	12393	12512	5159150	5159270	3.00E-39
		chr20	88	150	13	4	12352	12496	5942950	5943099	3.00E-39
		chr20	90.23	133	11	2	12387	12518	6030649	6030518	3.00E-39
		chr20	91.94	124	8	2	12347	12468	7308861	7308984	3.00E-39
		chr20	89.71	136	13	1	12392	12526	8934384	8934519	3.00E-39
		chr20	90.23	133	11	2	12357	12487	9118819	9118951	3.00E-39
		chr20	89.21	139	13	2	12385	12522	10907078	10906941	3.00E-39
		chr20	91.94	124	8	2	12402	12524	11866981	11866859	3.00E-39
		chr20	83.41	205	14	10	12335	12524	18016083	18015884	3.00E-39
		chr20	91.94	124	9	1	12402	12524	21458104	21458227	3.00E-39
		chr20	85.8	169	16	6	12361	12525	27292771	27292935	3.00E-39
		chr20	92.56	121	8	1	12405	12524	28976209	28976089	3.00E-39
		chr20	89.93	139	7	6	12342	12475	29112205	29112341	3.00E-39
		chr20	83.85	192	19	8	12340	12525	30940181	30939996	3.00E-39
		chr20	93.86	114	7	0	12412	12525	31108302	31108415	3.00E-39
		chr20	85.88	170	12	8	12357	12524	42512553	42512394	3.00E-39
		chr20	91.94	124	9	1	12402	12524	45771911	45771788	3.00E-39
		chr20	86.34	161	18	3	12366	12525	47020293	47020450	3.00E-39
		chr20	84.8	171	24	2	12355	12524	2650094	2650263	1.00E-38
		chr20	84.44	180	21	6	12355	12529	3902507	3902330	1.00E-38
		chr20	84.48	174	25	2	12357	12528	4034936	4034763	1.00E-38
		chr20	89.13	138	14	1	12388	12524	4847454	4847317	1.00E-38
		chr20	90.7	129	10	2	12402	12528	5793220	5793092	1.00E-38
		chr20	93.81	113	7	0	12415	12527	7532169	7532057	1.00E-38
		chr20	92.5	120	8	1	12358	12476	7641118	7641237	1.00E-38
		chr20	90.7	129	11	1	12397	12524	7771729	7771601	1.00E-38
		chr20	84.44	180	20	6	12352	12525	10493328	10493151	1.00E-38
		chr20	85.21	169	22	2	12357	12525	11548435	11548600	1.00E-38
		chr20	91.27	126	10	1	12402	12526	16599684	16599559	1.00E-38
		chr20	85.71	168	17	7	12347	12510	24791069	24790905	1.00E-38
		chr20	89.13	138	13	2	12390	12525	28372867	28372730	1.00E-38
		chr20	91.27	126	10	1	12403	12527	29877967	29877842	1.00E-38
		chr20	86.54	156	20	1	12369	12523	37462654	37462809	1.00E-38
		chr20	91.94	124	7	3	12403	12524	46471630	46471752	1.00E-38
		chr20	90.7	129	11	1	12397	12524	47406381	47406509	1.00E-38
		chr20	91.27	126	10	1	12402	12526	54150082	54149957	1.00E-38
		chr20	85.21	169	20	4	12347	12514	1544059	1544223	4.00E-38
		chr20	89.05	137	13	2	12389	12524	2042028	2042163	4.00E-38
		chr20	83.25	197	20	8	12339	12524	3162038	3162232	4.00E-38
		chr20	84.53	181	16	5	12343	12522	4851404	4851573	4.00E-38
		chr20	84.04	188	17	7	12340	12524	6290838	6290661	4.00E-38
		chr20	94.5	109	6	0	12416	12524	10968422	10968314	4.00E-38
		chr20	82.21	208	25	10	12325	12524	11720376	11720173	4.00E-38
		chr20	87.42	151	14	4	12352	12499	11792866	11793014	4.00E-38
		chr20	88.65	141	12	4	12386	12524	12584633	12584495	4.00E-38
		chr20	91.8	122	9	1	12402	12522	17573266	17573387	4.00E-38
		chr20	91.2	125	10	1	12402	12525	17941950	17941826	4.00E-38
		chr20	89.05	137	14	1	12390	12525	19459382	19459246	4.00E-38
		chr20	83.87	186	21	7	12347	12525	19962713	19962530	4.00E-38
		chr20	91.8	122	8	2	12403	12522	29758902	29758781	4.00E-38
		chr20	83.42	193	20	11	12339	12524	41126217	41126404	4.00E-38
		chr20	87.67	146	16	2	12375	12519	42964963	42964819	4.00E-38
		chr20	92.44	119	7	2	12360	12476	52775887	52775769	4.00E-38
		chr20	91.13	124	10	1	12402	12524	2706245	2706368	2.00E-37
		chr20	84.3	172	26	1	12358	12528	3243884	3244055	2.00E-37
		chr20	82.27	203	26	9	12343	12539	3506651	3506453	2.00E-37
		chr20	89.47	133	12	2	12393	12524	3550629	3550760	2.00E-37
		chr20	92.31	117	9	0	12407	12523	4979089	4979205	2.00E-37
		chr20	91.2	125	7	4	12402	12524	5760069	5759947	2.00E-37
		chr20	91.13	124	10	1	12403	12525	6361202	6361079	2.00E-37
		chr20	91.13	124	10	1	12402	12524	6775689	6775566	2.00E-37
		chr20	87.67	146	15	2	12380	12524	9803794	9803651	2.00E-37
		chr20	89.55	134	10	3	12393	12525	9916518	9916388	2.00E-37
		chr20	83.25	191	22	7	12340	12524	9980023	9979837	2.00E-37
		chr20	82.3	209	21	13	12333	12526	10033364	10033571	2.00E-37
		chr20	84.8	171	21	3	12357	12522	11086174	11086344	2.00E-37
		chr20	88.97	136	14	1	12390	12524	11207783	11207918	2.00E-37
		chr20	85.28	163	23	1	12357	12518	23423347	23423185	2.00E-37
		chr20	83.68	190	17	10	12347	12525	25643992	25644178	2.00E-37
		chr20	87.84	148	10	7	12386	12526	27554455	27554309	2.00E-37
		chr20	86.08	158	19	2	12369	12523	44428285	44428128	2.00E-37
		chr20	88.97	136	14	1	12390	12524	44501783	44501648	2.00E-37
		chr20	90.55	127	10	2	12402	12526	44813515	44813641	2.00E-37
		chr20	85.21	169	18	6	12358	12522	50502085	50501920	2.00E-37
		chr20	88.49	139	14	2	12387	12524	54953080	54953217	2.00E-37
		chr20	88.49	139	14	2	12387	12524	54953635	54953772	2.00E-37
		chr20	93.64	110	7	0	12415	12524	1593546	1593437	6.00E-37
		chr20	90.48	126	11	1	12387	12511	6259836	6259961	6.00E-37
		chr20	92.31	117	8	1	12400	12515	7303548	7303432	6.00E-37
		chr20	94.39	107	6	0	12418	12524	8339400	8339506	6.00E-37
		chr20	91.06	123	9	2	12398	12518	9785393	9785515	6.00E-37
		chr20	86.27	153	20	1	12348	12499	13089575	13089423	6.00E-37
		chr20	83.52	182	25	3	12331	12511	16473816	16473639	6.00E-37
		chr20	85.21	169	16	5	12357	12524	22046469	22046629	6.00E-37
		chr20	89.39	132	13	1	12396	12526	25352126	25351995	6.00E-37
		chr20	91.6	119	10	0	12411	12529	28338024	28337906	6.00E-37
		chr20	92.24	116	9	0	12410	12525	28681107	28680992	6.00E-37
		chr20	89.92	129	12	1	12398	12525	28987018	28987146	6.00E-37
		chr20	90.48	126	10	2	12402	12525	29954083	29953958	6.00E-37
		chr20	85.8	162	16	5	12340	12496	31008880	31009039	6.00E-37
		chr20	93.64	110	7	0	12415	12524	34386119	34386010	6.00E-37
		chr20	86.45	155	15	4	12362	12514	34687054	34686904	6.00E-37
		chr20	85.03	167	20	3	12352	12513	46569310	46569476	6.00E-37
		chr20	92.92	113	8	0	12413	12525	46695268	46695380	6.00E-37
		chr20	85.03	167	20	4	12358	12521	47381064	47381228	6.00E-37
		chr20	85.21	169	14	6	12357	12523	3212397	3212238	2.00E-36
		chr20	86.75	151	15	4	12390	12536	4833128	4832979	2.00E-36
		chr20	87.94	141	14	3	12387	12524	6291390	6291250	2.00E-36
		chr20	89.84	128	12	1	12394	12520	6438726	6438599	2.00E-36
		chr20	92.86	112	8	0	12415	12526	6780804	6780693	2.00E-36
		chr20	89.84	128	12	1	12396	12522	6805518	6805391	2.00E-36
		chr20	89.31	131	13	1	12357	12486	7738104	7738234	2.00E-36
		chr20	86.84	152	12	6	12375	12524	12114829	12114974	2.00E-36
		chr20	90.4	125	11	1	12402	12525	13802400	13802524	2.00E-36
		chr20	85.37	164	16	6	12361	12523	13887048	13887204	2.00E-36
		chr20	89.84	128	12	1	12399	12525	17954032	17954159	2.00E-36
		chr20	85.19	162	20	4	12362	12521	20291420	20291261	2.00E-36
		chr20	82.32	198	26	8	12329	12522	22251603	22251411	2.00E-36
		chr20	94.39	107	5	1	12371	12476	27469332	27469438	2.00E-36
		chr20	85.21	169	14	8	12358	12525	30868656	30868498	2.00E-36
		chr20	88.97	136	10	3	12346	12476	31049330	31049195	2.00E-36
		chr20	82.91	199	16	11	12334	12524	32489115	32488927	2.00E-36
		chr20	91.6	119	9	1	12407	12524	41149686	41149568	2.00E-36
		chr20	86.84	152	13	5	12331	12476	44587174	44587324	2.00E-36
		chr20	82.35	204	21	8	12331	12526	47356090	47355894	2.00E-36
		chr20	89.31	131	12	2	12402	12531	48028326	48028197	2.00E-36
		chr20	88.81	134	13	2	12392	12524	54953559	54953427	2.00E-36
		chr20	88.89	135	10	4	12347	12476	3096432	3096566	7.00E-36
		chr20	84.8	171	14	7	12362	12529	3253912	3254073	7.00E-36
		chr20	84.8	171	14	7	12357	12524	5959224	5959385	7.00E-36
		chr20	87.77	139	16	1	12387	12524	6942232	6942370	7.00E-36
		chr20	82.91	199	15	10	12334	12525	7354207	7354393	7.00E-36
		chr20	85.62	160	15	6	12343	12496	8075882	8076039	7.00E-36
		chr20	92.79	111	8	0	12415	12525	8704825	8704715	7.00E-36
		chr20	92.17	115	8	1	12411	12524	9639534	9639420	7.00E-36
		chr20	87.67	146	9	6	12387	12524	10062411	10062267	7.00E-36
		chr20	91.06	123	6	3	12352	12469	10895092	10894970	7.00E-36
		chr20	85.54	166	10	8	12362	12526	10910517	10910365	7.00E-36
		chr20	90.32	124	11	1	12403	12525	11057359	11057236	7.00E-36
		chr20	84.66	163	24	1	12359	12520	16178271	16178109	7.00E-36
		chr20	83.62	177	24	4	12353	12524	19498229	19498405	7.00E-36
		chr20	90.4	125	8	4	12402	12524	22190393	22190271	7.00E-36
		chr20	90.91	121	10	1	12402	12521	25119954	25120074	7.00E-36
		chr20	90.32	124	11	1	12402	12524	25381679	25381802	7.00E-36
		chr20	84.62	169	18	7	12340	12502	29014392	29014558	7.00E-36
		chr20	90.32	124	11	1	12402	12524	29718694	29718571	7.00E-36
		chr20	92.92	113	5	3	12402	12512	30075100	30075211	7.00E-36
		chr20	91.53	118	9	1	12404	12520	31547559	31547676	7.00E-36
		chr20	90.4	125	8	3	12398	12521	45422015	45421894	7.00E-36
		chr20	90.32	124	11	1	12402	12524	46531786	46531663	7.00E-36
		chr20	89.76	127	12	1	12402	12527	48075548	48075674	7.00E-36
		chr20	90.24	123	11	1	12402	12523	468135	468257	3.00E-35
		chr20	82.8	186	24	7	12347	12525	511141	510957	3.00E-35
		chr20	92.04	113	9	0	12412	12524	1605465	1605577	3.00E-35
		chr20	84.48	174	13	9	12357	12522	2954013	2953846	3.00E-35
		chr20	91.53	118	6	2	12412	12529	3056263	3056150	3.00E-35
		chr20	87.77	139	13	4	12353	12490	3696845	3696980	3.00E-35
		chr20	83.72	172	25	3	12357	12526	5382073	5381903	3.00E-35
		chr20	83.16	190	16	9	12340	12525	5795794	5795971	3.00E-35
		chr20	92.73	110	8	0	12416	12525	5910783	5910892	3.00E-35
		chr20	88.03	142	7	7	12336	12468	6739462	6739602	3.00E-35
		chr20	84.18	177	14	12	12347	12522	7148178	7148341	3.00E-35
		chr20	83.8	179	18	5	12347	12522	11439725	11439895	3.00E-35
		chr20	85.99	157	13	4	12369	12524	13894963	13895111	3.00E-35
		chr20	90.83	120	10	1	12401	12519	14118547	14118666	3.00E-35
		chr20	83.52	176	23	5	12357	12526	18459798	18459973	3.00E-35
		chr20	87.86	140	12	5	12388	12524	18768076	18768213	3.00E-35
		chr20	89.68	126	12	1	12402	12526	19870594	19870469	3.00E-35
		chr20	83.78	185	12	10	12341	12521	19943668	19943838	3.00E-35
		chr20	85.35	157	19	4	12526	12682	28304897	28305049	3.00E-35
		chr20	87.41	143	12	3	12387	12524	29593721	29593580	3.00E-35
		chr20	85.62	153	19	3	12397	12548	4279776	4279626	9.00E-35
		chr20	89.6	125	12	1	12402	12525	6473337	6473213	9.00E-35
		chr20	89.06	128	13	1	12402	12528	6942058	6942185	9.00E-35
		chr20	91.38	116	9	1	12414	12529	7204124	7204010	9.00E-35
		chr20	84.94	166	14	8	12361	12525	10922297	10922142	9.00E-35
		chr20	81.91	199	24	11	12338	12525	11244780	11244977	9.00E-35
		chr20	85.35	157	18	5	12375	12527	15954855	15955010	9.00E-35
		chr20	89.6	125	12	1	12402	12525	18082660	18082536	9.00E-35
		chr20	86.81	144	15	4	12357	12498	19264303	19264162	9.00E-35
		chr20	88.06	134	14	2	12394	12526	20191635	20191503	9.00E-35
		chr20	89.68	126	10	3	12402	12525	25778664	25778540	9.00E-35
		chr20	84.43	167	18	6	12335	12496	27396119	27395956	9.00E-35
		chr20	85.62	160	12	6	12366	12524	29044691	29044542	9.00E-35
		chr20	88.15	135	12	2	12412	12543	47162695	47162828	9.00E-35
		chr20	87.77	139	12	5	12342	12476	51446096	51445959	9.00E-35
		chr20	94.12	102	6	0	12423	12524	1584108	1584007	3.00E-34
		chr20	92.59	108	8	0	12417	12524	3994982	3995089	3.00E-34
		chr20	85	160	16	6	12347	12499	7080548	7080706	3.00E-34
		chr20	88.15	135	11	3	12340	12469	11057639	11057773	3.00E-34
		chr20	88.98	127	13	1	12400	12525	11989040	11988914	3.00E-34
		chr20	89.52	124	11	2	12402	12524	12554444	12554322	3.00E-34
		chr20	94.12	102	6	0	12426	12527	18006083	18006184	3.00E-34
		chr20	86.81	144	13	3	12402	12539	19512358	19512501	3.00E-34
		chr20	90.6	117	11	0	12409	12525	19762184	19762068	3.00E-34
		chr20	89.23	130	7	5	12347	12469	25261881	25262010	3.00E-34
		chr20	89.52	124	12	1	12401	12523	25343505	25343628	3.00E-34
		chr20	85.26	156	18	4	12340	12490	25715462	25715617	3.00E-34
		chr20	83.43	181	16	12	12347	12524	28722816	28722647	3.00E-34
		chr20	89.52	124	12	1	12402	12524	31137855	31137732	3.00E-34
		chr20	89.06	128	10	4	12342	12466	37214304	37214430	3.00E-34
		chr20	91.3	115	9	1	12402	12515	43961741	43961855	3.00E-34
		chr20	81.54	195	28	5	12337	12524	2647456	2647263	1.00E-33
		chr20	90.6	117	10	1	12361	12476	3499867	3499983	1.00E-33
		chr20	84.62	156	23	1	12370	12524	4527010	4527165	1.00E-33
		chr20	84.66	163	15	5	12362	12524	6468115	6468267	1.00E-33
		chr20	84.38	160	21	3	12366	12524	6579278	6579434	1.00E-33
		chr20	81.96	194	24	9	12340	12525	10588800	10588990	1.00E-33
		chr20	92.52	107	8	0	12418	12524	11850101	11850207	1.00E-33
		chr20	88.89	126	13	1	12402	12526	13608549	13608674	1.00E-33
		chr20	82.42	182	26	6	12347	12523	17489761	17489581	1.00E-33
		chr20	91.15	113	10	0	12414	12526	18065715	18065603	1.00E-33
		chr20	93.33	105	5	2	12417	12520	21143484	21143381	1.00E-33
		chr20	86.62	142	16	3	12387	12525	21709985	21709844	1.00E-33
		chr20	83.43	169	24	3	12357	12524	25445114	25445279	1.00E-33
		chr20	86.71	143	13	3	12375	12516	27637246	27637383	1.00E-33
		chr20	88.89	126	13	1	12402	12526	27776420	27776545	1.00E-33
		chr20	94.06	101	6	0	12424	12524	30383988	30383888	1.00E-33
		chr20	91.23	114	8	2	12345	12457	31188314	31188202	1.00E-33
		chr20	88.89	126	13	1	12402	12526	44308601	44308726	1.00E-33
		chr20	93.27	104	7	0	12422	12525	44342381	44342278	1.00E-33
		chr20	88.15	135	8	5	12387	12520	46953313	46953186	1.00E-33
		chr20	87.97	133	11	3	12387	12514	1510407	1510275	4.00E-33
		chr20	89.92	119	11	1	12407	12524	3084124	3084006	4.00E-33
		chr20	86.01	143	18	2	12381	12522	3187743	3187884	4.00E-33
		chr20	88.8	125	13	1	12402	12525	3905682	3905558	4.00E-33
		chr20	94	100	6	0	12425	12524	6783437	6783536	4.00E-33
		chr20	86.96	138	14	2	12387	12523	6824592	6824458	4.00E-33
		chr20	93.27	104	6	1	12387	12489	7298603	7298500	4.00E-33
		chr20	90.6	117	7	3	12362	12476	9156073	9156187	4.00E-33
		chr20	91.74	109	9	0	12417	12525	9270619	9270511	4.00E-33
		chr20	91.07	112	10	0	12414	12525	13625353	13625464	4.00E-33
		chr20	86	150	12	5	12352	12496	25491591	25491736	4.00E-33
		chr20	82.84	169	27	2	12357	12524	29580945	29580778	4.00E-33
		chr20	90	120	8	4	12357	12472	29951926	29951807	4.00E-33
		chr20	87.88	132	12	4	12398	12528	47898840	47898712	4.00E-33
		chr20	89.92	119	11	1	12410	12527	48506340	48506458	4.00E-33
		chr20	83.05	177	21	5	12357	12524	54707137	54707313	4.00E-33
		chr20	87.88	132	10	5	12347	12476	3239062	3238935	2.00E-32
		chr20	89.92	119	9	2	12359	12476	5901561	5901677	2.00E-32
		chr20	90.99	111	10	0	12415	12525	5909260	5909150	2.00E-32
		chr20	91.07	112	9	1	12415	12525	6882854	6882965	2.00E-32
		chr20	89.26	121	11	2	12405	12524	7627631	7627512	2.00E-32
		chr20	93.14	102	7	0	12423	12524	7905486	7905385	2.00E-32
		chr20	93.14	102	7	0	12423	12524	8708839	8708940	2.00E-32
		chr20	88.8	125	11	3	12403	12525	19674187	19674064	2.00E-32
		chr20	85.81	148	14	6	12347	12488	19705395	19705541	2.00E-32
		chr20	88.71	124	13	1	12402	12524	19950528	19950405	2.00E-32
		chr20	89.43	123	8	4	12358	12477	22867583	22867703	2.00E-32
		chr20	89.43	123	8	4	12358	12477	23239484	23239364	2.00E-32
		chr20	88.28	128	11	4	12402	12525	25379028	25378901	2.00E-32
		chr20	88.8	125	11	3	12403	12525	36637704	36637581	2.00E-32
		chr20	89.74	117	11	1	12375	12490	3255566	3255450	6.00E-32
		chr20	85.06	154	14	5	12375	12526	5786439	5786585	6.00E-32
		chr20	93.88	98	6	0	12427	12524	7711709	7711806	6.00E-32
		chr20	86.52	141	11	7	12352	12487	8206025	8206162	6.00E-32
		chr20	88.62	123	12	2	12404	12525	8589211	8589090	6.00E-32
		chr20	91.59	107	9	0	12415	12521	12929589	12929483	6.00E-32
		chr20	88.71	124	11	3	12406	12526	12946088	12946211	6.00E-32
		chr20	86.11	144	13	5	12361	12502	29557270	29557132	6.00E-32
		chr20	89.74	117	11	1	12400	12515	30010631	30010515	6.00E-32
		chr20	90.91	110	10	0	12413	12522	47505064	47505173	6.00E-32
		chr20	92.31	104	8	0	12421	12524	50199718	50199821	6.00E-32
		chr20	89.08	119	12	1	12403	12521	3771547	3771430	2.00E-31
		chr20	90.91	110	9	1	12416	12525	7183946	7183838	2.00E-31
		chr20	89.66	116	11	1	12402	12516	7695907	7696022	2.00E-31
		chr20	89.57	115	12	0	12412	12526	7810393	7810279	2.00E-31
		chr20	88	125	14	1	12402	12525	9614974	9614850	2.00E-31
		chr20	90.83	109	10	0	12415	12523	9637539	9637647	2.00E-31
		chr20	90.91	110	9	1	12416	12525	13009591	13009483	2.00E-31
		chr20	85.62	146	14	5	12357	12496	19712847	19712703	2.00E-31
		chr20	87.02	131	15	2	12402	12531	21460821	21460692	2.00E-31
		chr20	93.88	98	5	1	12380	12476	29482478	29482381	2.00E-31
		chr20	88.43	121	14	0	12410	12530	35800412	35800292	2.00E-31
		chr20	88.52	122	13	1	12405	12525	47415461	47415340	2.00E-31
		chr20	93	100	7	0	12423	12522	48038001	48037902	2.00E-31
		chr20	87.02	131	14	3	12391	12518	2820058	2819928	7.00E-31
		chr20	87.9	124	14	1	12402	12524	3473878	3473755	7.00E-31
		chr20	80.37	214	22	17	12336	12530	5219092	5219304	7.00E-31
		chr20	93	100	6	1	12399	12497	5287260	5287359	7.00E-31
		chr20	87.9	124	14	1	12402	12524	7327920	7328043	7.00E-31
		chr20	92.16	102	8	0	12424	12525	7693909	7694010	7.00E-31
		chr20	87.9	124	13	2	12402	12524	11498563	11498685	7.00E-31
		chr20	82.07	184	20	9	12352	12529	19946086	19945910	7.00E-31
		chr20	87.9	124	14	1	12402	12524	25293242	25293119	7.00E-31
		chr20	92.16	102	8	0	12424	12525	44621800	44621901	7.00E-31
		chr20	88.33	120	13	1	12406	12524	3864959	3864840	3.00E-30
		chr20	88.33	120	12	2	12402	12520	6562287	6562405	3.00E-30
		chr20	87.9	124	12	3	12403	12524	6858610	6858488	3.00E-30
		chr20	80.19	207	27	9	12331	12525	12055048	12055252	3.00E-30
		chr20	92.08	101	8	0	12424	12524	25753789	25753889	3.00E-30
		chr20	88.33	120	13	1	12407	12525	27426935	27427054	3.00E-30
		chr20	90.09	111	9	2	12415	12524	28453412	28453521	3.00E-30
		chr20	92.08	101	8	0	12424	12524	29513239	29513139	3.00E-30
		chr20	91.35	104	9	0	12422	12525	37248967	37249070	3.00E-30
		chr20	85.61	139	16	4	12405	12540	45433132	45433269	3.00E-30
		chr20	88.52	122	6	5	12404	12524	4819311	4819197	9.00E-30
		chr20	90	110	10	1	12415	12524	7217409	7217517	9.00E-30
		chr20	93.68	95	5	1	12428	12522	7727768	7727861	9.00E-30
		chr20	90	110	10	1	12423	12531	7761715	7761824	9.00E-30
		chr20	88.7	115	13	0	12410	12524	8892944	8892830	9.00E-30
		chr20	84.77	151	11	9	12330	12475	18046045	18046188	9.00E-30
		chr20	87.8	123	12	3	12402	12522	25136143	25136022	9.00E-30
		chr20	87.3	126	13	3	12402	12525	43605151	43605027	9.00E-30
		chr20	88.14	118	13	1	12402	12518	2622679	2622796	3.00E-29
		chr20	94.51	91	3	2	12433	12522	3883517	3883428	3.00E-29
		chr20	91.92	99	8	0	12427	12525	3965191	3965093	3.00E-29
		chr20	91.35	104	6	3	12422	12524	6683068	6683169	3.00E-29
		chr20	91.26	103	8	1	12424	12526	9375028	9374927	3.00E-29
		chr20	82.18	174	20	9	12332	12499	9715068	9715236	3.00E-29
		chr20	80.83	193	24	8	12342	12524	27344257	27344446	3.00E-29
		chr20	82.74	168	17	7	12357	12524	32811922	32812077	3.00E-29
		chr20	80.49	205	21	13	12340	12529	52672941	52672741	3.00E-29
		chr20	94.38	89	5	0	12412	12500	1758376	1758464	1.00E-28
		chr20	91.18	102	8	1	12357	12457	5854732	5854631	1.00E-28
		chr20	87.6	121	12	3	12402	12521	7175189	7175071	1.00E-28
		chr20	82.25	169	21	7	12334	12496	11519273	11519438	1.00E-28
		chr20	91.18	102	8	1	12424	12524	12723357	12723458	1.00E-28
		chr20	94.38	89	5	0	12436	12524	12893780	12893692	1.00E-28
		chr20	92.71	96	6	1	12397	12491	28421792	28421697	1.00E-28
		chr20	81.46	178	24	8	12357	12527	30164960	30164785	1.00E-28
		chr20	85.29	136	14	3	12390	12524	6550586	6550456	4.00E-28
		chr20	86.15	130	13	3	12402	12527	10518871	10518999	4.00E-28
		chr20	91.09	101	8	1	12388	12487	25623965	25623865	4.00E-28
		chr20	91.09	101	8	1	12424	12524	28648834	28648933	4.00E-28
		chr20	90.29	103	10	0	12413	12515	28675960	28675858	4.00E-28
		chr20	79.31	203	32	10	12331	12525	3571401	3571201	2.00E-27
		chr20	81.15	191	15	13	12335	12524	5925910	5925740	2.00E-27
		chr20	90.29	103	9	1	12419	12521	6051795	6051694	2.00E-27
		chr20	80.95	189	19	8	12340	12522	11580342	11580519	2.00E-27
		chr20	81.66	169	23	7	12352	12512	37514061	37514229	2.00E-27
		chr20	88.03	117	9	5	12411	12523	47384505	47384620	2.00E-27
		chr20	83.66	153	13	7	12353	12502	48314218	48314361	2.00E-27
		chr20	90.91	99	9	0	12424	12522	53566039	53565941	2.00E-27
		chr20	87.29	118	12	3	12362	12478	6027243	6027128	6.00E-27
		chr20	92.47	93	5	2	12435	12526	6166095	6166004	6.00E-27
		chr20	90.2	102	9	1	12404	12504	17984334	17984233	6.00E-27
		chr20	83.02	159	14	4	12357	12514	21109131	21109277	6.00E-27
		chr20	85.07	134	15	4	12369	12499	42327175	42327044	6.00E-27
		chr20	85.27	129	16	3	12398	12524	4376970	4376843	2.00E-26
		chr20	85.27	129	16	3	12398	12524	4474478	4474351	2.00E-26
		chr20	93.18	88	6	0	12437	12524	19899775	19899862	2.00E-26
		chr20	80.42	189	21	13	12337	12518	25255515	25255336	2.00E-26
		chr20	84.06	138	18	4	12387	12524	46417259	46417126	2.00E-26
		chr20	80.81	172	25	6	12362	12527	7383801	7383632	7.00E-26
		chr20	82.1	162	18	5	12369	12520	9722666	9722506	7.00E-26
		chr20	88.07	109	12	1	12402	12509	27163030	27162922	7.00E-26
		chr20	89.9	99	10	0	12423	12521	37804228	37804326	7.00E-26
		chr20	87.39	111	13	1	12411	12521	6355497	6355388	3.00E-25
		chr20	93.1	87	5	1	12357	12442	12893906	12893820	3.00E-25
		chr20	92.13	89	7	0	12436	12524	13201259	13201171	3.00E-25
		chr20	86.84	114	14	1	12357	12469	21214043	21213930	3.00E-25
		chr20	85.94	128	7	6	12347	12467	25123582	25123705	3.00E-25
		chr20	89.8	98	10	0	12428	12525	29869055	29868958	3.00E-25
		chr20	84.5	129	17	3	12398	12524	4409155	4409028	9.00E-25
		chr20	81.03	174	18	9	12357	12524	5990254	5990090	9.00E-25
		chr20	89.69	97	10	0	12431	12527	6827273	6827369	9.00E-25
		chr20	85.37	123	14	4	12402	12521	7271788	7271667	9.00E-25
		chr20	83.82	136	16	4	12397	12526	18079579	18079444	9.00E-25
		chr20	87.74	106	13	0	12418	12523	51164243	51164138	9.00E-25
		chr20	81.87	171	8	12	12336	12498	25653337	25653492	3.00E-24
		chr20	91.01	89	8	0	12436	12524	6748103	6748191	1.00E-23
		chr20	96	75	2	1	12403	12476	7635519	7635445	1.00E-23
		chr20	85.37	123	10	6	12403	12524	9948742	9948857	1.00E-23
		chr20	94.81	77	4	0	12448	12524	46099618	46099694	1.00E-23
		chr20	83.72	129	17	4	12398	12524	4442908	4442782	4.00E-23
		chr20	84.92	126	10	5	12400	12524	6642614	6642497	4.00E-23
		chr20	85.47	117	14	3	12404	12518	12426044	12425929	4.00E-23
		chr20	84.8	125	12	5	12402	12520	37391873	37391996	4.00E-23
		chr20	88.66	97	10	1	12429	12524	6703597	6703501	2.00E-22
		chr20	88	100	11	1	12423	12522	25253955	25253857	2.00E-22
		chr20	83.21	137	14	6	12398	12533	46893982	46893854	2.00E-22
		chr20	83.21	131	15	7	12398	12524	4344577	4344450	2.00E-21
		chr20	87.63	97	12	0	12427	12523	4791813	4791909	2.00E-21
		chr20	86.87	99	13	0	12424	12522	3167949	3168047	7.00E-21
		chr20	88.89	90	10	0	12410	12499	3746179	3746090	7.00E-21
		chr20	83.61	122	16	4	10634	10751	9809689	9809568	7.00E-21
		chr20	86.87	99	12	1	12426	12523	18980390	18980488	3.00E-20
		chr20	90.59	85	4	3	12445	12525	25326760	25326844	3.00E-20
		chr20	89.41	85	9	0	12442	12526	6561620	6561536	1.00E-19
		chr20	87.37	95	10	2	12424	12518	6776016	6775924	1.00E-19
		chr20	89.41	85	8	1	12441	12525	5892060	5891977	3.00E-19
		chr20	79.23	183	15	12	12330	12512	6804153	6803994	3.00E-19
		chr20	91.03	78	7	0	12449	12526	8181934	8181857	3.00E-19
		chr20	95.52	67	2	1	12413	12478	10053025	10052959	3.00E-19
		chr20	86.27	102	8	5	12341	12440	18005746	18005843	3.00E-19
		chr20	83.05	118	19	1	12405	12521	27556879	27556996	3.00E-19
		chr20	84.4	109	16	1	12405	12512	44414458	44414350	3.00E-19
		chr20	81.43	140	15	11	12340	12476	12657117	12657248	1.00E-18
		chr20	84.26	108	12	5	12424	12529	25896862	25896966	2.00E-17
		chr20	86.67	90	12	0	12433	12522	36274040	36273951	2.00E-17
		chr20	86.02	93	12	1	12427	12519	42910812	42910903	6.00E-17
		chr20	86.52	89	11	1	12436	12524	44794061	44793974	2.00E-16
		chr20	85.26	95	11	2	12380	12473	3424743	3424651	7.00E-16
		chr20	91.3	69	6	0	12431	12499	5138482	5138414	7.00E-16
		chr20	94.83	58	3	0	12451	12508	15456339	15456396	1.00E-14
		chr20	82.65	98	17	0	12424	12521	35543797	35543894	1.00E-13
		chr20	91.8	61	5	0	12462	12522	54972408	54972468	4.00E-13
		chr20	92.98	57	4	0	10019	10075	25523505	25523561	2.00E-12
		chr20	85.9	78	11	0	10000	10077	29081316	29081393	2.00E-12
		chr20	85.19	81	12	0	12444	12524	37142396	37142316	2.00E-12
		chr20	82.98	94	12	4	12433	12525	4101339	4101429	6.00E-12
		chr20	80.36	112	18	3	12352	12461	29191805	29191914	6.00E-12
		chr20	80.36	112	18	3	12352	12461	29192481	29192590	6.00E-12
		chr20	81.55	103	16	3	12424	12525	31555594	31555694	6.00E-12
		chr20	92.98	57	3	1	12441	12497	45178787	45178842	6.00E-12
		chr20	90.16	61	6	0	10014	10074	26742899	26742839	2.00E-11
		chr20	83.95	81	12	1	12444	12524	27133110	27133031	3.00E-10
		chr20	100	41	0	0	12485	12525	45920412	45920372	3.00E-10
		chr20	95.74	47	1	1	12485	12530	5763132	5763086	1.00E-09
		chr20	95.65	46	2	0	12480	12525	18578739	18578694	1.00E-09
		chr20	100	40	0	0	12480	12519	47482052	47482013	1.00E-09
		chr20	95.65	46	2	0	12480	12525	47497094	47497049	1.00E-09
		chr20	83.13	83	11	3	12444	12524	4009140	4009059	3.00E-09
		chr20	82.93	82	12	2	12446	12527	7787853	7787774	3.00E-09
		chr20	86.36	66	9	0	12453	12518	14746094	14746159	3.00E-09
		chr20	82.93	82	10	4	12445	12524	3099740	3099819	1.00E-08
		chr20	93.48	46	3	0	12480	12525	6615761	6615716	4.00E-08
		chr20	80	95	17	2	12424	12517	7227488	7227395	4.00E-08
		chr20	80	100	12	2	12427	12526	14417463	14417554	2.00E-07
		chr20	97.44	39	1	0	12486	12524	44961132	44961094	2.00E-07
		chr20	93.18	44	3	0	12482	12525	44256550	44256507	6.00E-07
		chr20	95	40	2	0	12482	12521	53280166	53280205	2.00E-06
		chr20	92.68	41	3	0	12481	12521	18198256	18198216	3.00E-05
		chr20	79.55	88	12	6	12439	12523	48877958	48878042	1.00E-04
		chr20	100	30	0	0	12412	12441	7694941	7694912	3.00E-04
		chr20	100	30	0	0	12495	12524	18408454	18408425	3.00E-04
		chr20	100	30	0	0	12490	12519	20072732	20072761	3.00E-04
		chr20	96.88	32	1	0	12494	12525	47688301	47688270	0.001
		chr20	100	28	0	0	12496	12523	37107405	37107378	0.005
		chr1	95.14	185	7	2	12341	12524	208033891	208033708	9.00E-75
		chr1	92.93	198	12	2	12334	12529	208488172	208487975	1.00E-73
		chr1	94.05	185	8	3	12341	12524	179324748	179324566	7.00E-71
		chr1	92.31	195	13	2	12334	12526	34727310	34727116	2.00E-70
		chr1	92.35	196	12	2	12332	12524	159349741	159349546	2.00E-70
		chr1	92.27	194	13	2	12334	12525	80333126	80332933	9.00E-70
		chr1	93.12	189	10	3	12338	12524	95984311	95984124	9.00E-70
		chr1	93.09	188	12	1	12341	12527	138272485	138272298	9.00E-70
		chr1	92.31	195	12	2	12334	12525	155877690	155877496	9.00E-70
		chr1	92.35	196	8	5	12335	12525	87827348	87827155	3.00E-69
		chr1	91.88	197	12	4	12340	12533	172227100	172227295	3.00E-69
		chr1	91.09	202	16	2	12328	12527	207748939	207748738	3.00E-69
		chr1	91.84	196	12	4	12331	12525	185712321	185712129	1.00E-68
		chr1	91.13	203	12	5	12331	12527	204906334	204906536	1.00E-68
		chr1	90.19	214	11	9	12335	12544	236732670	236732877	1.00E-68
		chr1	91.37	197	15	2	12331	12525	13489520	13489324	4.00E-68
		chr1	92.19	192	11	4	12338	12525	47220390	47220581	4.00E-68
		chr1	91.37	197	15	2	12331	12526	79781374	79781569	4.00E-68
		chr1	92.23	193	9	5	12340	12528	206817506	206817696	4.00E-68
		chr1	90.64	203	15	3	12341	12542	2280848	2281047	1.00E-67
		chr1	89.72	214	14	7	12340	12550	24150482	24150690	1.00E-67
		chr1	92.15	191	11	4	12336	12524	35004607	35004419	1.00E-67
		chr1	91.79	195	11	5	12334	12525	54464552	54464360	1.00E-67
		chr1	91.71	193	14	2	12333	12524	174403087	174402896	1.00E-67
		chr1	91.84	196	9	6	12331	12524	186570199	186570009	1.00E-67
		chr1	91.28	195	15	2	12331	12524	60428233	60428040	5.00E-67
		chr1	91	200	13	4	12332	12527	76698861	76699059	5.00E-67
		chr1	91.71	193	13	3	12334	12524	77298902	77299093	5.00E-67
		chr1	92.47	186	13	1	12340	12524	79265559	79265744	5.00E-67
		chr1	91.04	201	11	6	12330	12523	83255754	83255954	5.00E-67
		chr1	92.06	189	14	1	12340	12527	87886215	87886027	5.00E-67
		chr1	92.47	186	12	2	12340	12524	88039037	88039221	5.00E-67
		chr1	91.04	201	11	5	12331	12526	136101402	136101600	5.00E-67
		chr1	91.71	193	13	2	12336	12525	136766007	136766199	5.00E-67
		chr1	91.37	197	12	3	12334	12525	187167180	187167376	5.00E-67
		chr1	94.25	174	9	1	12352	12524	227597160	227596987	5.00E-67
		chr1	90.95	199	13	5	12331	12525	30268647	30268450	2.00E-66
		chr1	92.02	188	14	1	12339	12525	66831156	66831343	2.00E-66
		chr1	91.67	192	13	3	12336	12524	69444459	69444650	2.00E-66
		chr1	92.11	190	9	5	12340	12524	197236085	197236273	2.00E-66
		chr1	92.06	189	11	4	12333	12520	200975791	200975606	2.00E-66
		chr1	92.11	190	9	4	12342	12527	207636006	207636193	2.00E-66
		chr1	93.3	179	10	2	12347	12524	232753012	232753189	2.00E-66
		chr1	90.91	198	14	2	12331	12524	233426327	233426524	2.00E-66
		chr1	90.55	201	16	3	12341	12539	243252967	243253166	2.00E-66
		chr1	91.24	194	15	2	12333	12525	246664974	246665166	2.00E-66
		chr1	91.98	187	14	1	12340	12525	122376276	122376462	7.00E-66
		chr1	91.62	191	12	3	12340	12528	135968721	135968533	7.00E-66
		chr1	90.91	198	12	5	12332	12524	201529355	201529159	7.00E-66
		chr1	91.28	195	11	4	12336	12525	207459481	207459674	7.00E-66
		chr1	91.62	191	12	4	12335	12524	208493617	208493804	7.00E-66
		chr1	90.91	198	13	4	12331	12525	210001943	210001748	7.00E-66
		chr1	90.2	204	15	4	12329	12528	251562928	251562726	7.00E-66
		chr1	92.06	189	8	6	12340	12525	38562485	38562669	2.00E-65
		chr1	94.15	171	9	1	12357	12526	48717390	48717220	2.00E-65
		chr1	90.86	197	13	5	12335	12526	64213913	64213717	2.00E-65
		chr1	91.58	190	12	3	12336	12524	68056698	68056884	2.00E-65
		chr1	91.53	189	14	2	12336	12523	83836582	83836395	2.00E-65
		chr1	90.86	197	12	6	12331	12524	94946705	94946898	2.00E-65
		chr1	94.15	171	8	2	12357	12525	95203032	95203202	2.00E-65
		chr1	91.15	192	16	1	12335	12525	103695451	103695260	2.00E-65
		chr1	90.86	197	13	3	12333	12524	137799640	137799836	2.00E-65
		chr1	91.62	191	11	3	12340	12525	187246423	187246613	2.00E-65
		chr1	94.15	171	9	1	12357	12526	206966823	206966993	2.00E-65
		chr1	89.52	210	14	6	12336	12540	211826500	211826294	2.00E-65
		chr1	92.78	180	11	2	12347	12524	213066232	213066411	2.00E-65
		chr1	93.68	174	10	1	12352	12524	232689704	232689877	2.00E-65
		chr1	90.45	199	15	4	12340	12534	236669611	236669809	2.00E-65
		chr1	92.39	184	10	2	12347	12526	253187360	253187543	2.00E-65
		chr1	90.45	199	13	6	12333	12526	23433162	23432965	9.00E-65
		chr1	90.45	199	13	5	12331	12523	41812455	41812653	9.00E-65
		chr1	91.53	189	12	4	12341	12526	72807462	72807649	9.00E-65
		chr1	91.94	186	11	4	12340	12524	79112787	79112969	9.00E-65
		chr1	92.74	179	12	1	12347	12524	79315754	79315932	9.00E-65
		chr1	90.45	199	13	5	12336	12529	85286569	85286766	9.00E-65
[truncated: 55,187 more rows]
